# Supplementary material for: Cost-effectiveness of population-based expanded reproductive carrier screening for genetic diseases in Australia: a microsimulation analysis
Source: Eur J Hum Genet. 2025 Apr 16;33(9):1180–7. doi: 10.1038/s41431-025-01835-8 (PMC12402222; doi:10.1038/s41431-025-01835-8)
Supplement: Supplementary file 1 — Supplementary Tables [file 41431_2025_1835_MOESM1_ESM.xlsx]

## Sheet: Table 1  
Supplementary Table 2: Model parameters
Model Parameter	Description	Value;	Prior Distribution	Source
		Base Case
Base population, N	Births in 2021	309996	N/A; fixed	ABS 2021
Life expectancy, years	Life expectancy of general Australian people		N/A; fixed	ABS Life tables 2019
Health-related quality of life for general population	<15 years old (SD)	0.96	N/A; fixed	McCaffrey et al, 201618
	15-24	0.96
	25-34	0.95
	35-44	0.92
	45-54	0.89
	55-64	0.89
	65-74	0.87
	75+	0.83
Expanded PCS screening	Proportion of couples who take-up PCS	0.5	Beta	Loannou et al, 201319; van Steijvoort et al, 202020
	Proportion of couples who become pregnant before PCS	0.69	Uniform	Archibald et al, 201821
Interventions	At-risk couples who undertake ART; prenatal testing or termination of pregnancy			Azimi, et al, 20167; Snowdon et al, 199722 van Steijvoort et al, 202020, 21 Taber et al, 201923
	Proportion of at-risk couples using PGD (95%CI)	0.59 (0.53─0.65)	Beta
	Proportion of at-risk couples using donor gametes (95%CI)	0.07 (0.05─0.12)	Beta
	Proportion of at-risk couples continues with natural conception(95%CI)	0.2 (0.16 ─0.26)	Beta
	The fraction of at-risk couples who gave up having children (95%CI)	0.14 (0.04─0.18)	Beta
	The fraction of at-risk couples who undertake prenatal testing	0.9±0.25	Beta	Archibald et al, 201821
	The fraction of at-risk couple who electively terminate pregnancy	0.5±0.25	Beta	Zhang et al, 22
Success rate after ART or natural conception	Proportion of at-risk couples achieving live birth following PGD- ART	0.5		Fitzgerald et al, 201724; Lee et al 201825
	Proportion of at-risk couples achieving live birth following donor-ART	0.5		Hogan et al, 201926; Fitzgerald et al, 201724
	Proportion of at-risk couples achieving live birth with natural conception	0.5		Assumed
Discounting rate		0.05		AIHW27
Risk of inheriting variant and associated genetic disease		0.25
Note: The ‘base population’ of the model is a representative sample of the 2021 Australian census data of which there were 235,840 families with a newborn. This figure was somewhat underestimated due to reasons including delay in registration of births, undercounting due to failure to complete the Census form and deaths of children born during the year prior to the census. There were 309,996 regi…

## Sheet: Table 2
Supplementary Table 1: Invitae expanded gene list
Disease	Gene name
Progressive familial intrahepatic cholestasis type 2	ABCB11
Familial hyperinsulinism (ABCC8-related)	ABCC8
X-linked adrenoleukodystrophy	ABCD1
ACAD9 deficiency	ACAD9
Medium chain acyl-CoA dehydrogenase (MCAD) deficiency	ACADM
Very long-chain acyl-CoA dehydrogenase (VLCAD) deficiency	ACADVL
Beta-ketothiolase deficiency	ACAT1
Peroxisomal acyl-CoA oxidase deficiency	ACOX1
Combined malonic and methylmalonic aciduria (ACSF3-related)	ACSF3
Adenosine deaminase deficiency	ADA
Ehlers-Danlos syndrome, dermatosparaxis type	ADAMTS2
Polymicrogyria (ADGRG1-related)	ADGRG1
Aspartylglucosaminuria	AGA
Glycogen storage disease type III	AGL
Rhizomelic chondrodysplasia punctata type 3	AGPS
Primary hyperoxaluria type 1	AGXT
Autoimmune polyendocrinopathy with candidiasis and ectodermal dysplasia	AIRE
Sjögren-Larsson syndrome	ALDH3A2
Hereditary fructose intolerance	ALDOB
Congenital disorder of glycosylation (ALG6-related)	ALG6
Alström syndrome	ALMS1
Hypophosphatasia	ALPL
Glycine encephalopathy (AMT-related)	AMT
Nephrogenic diabetes insipidus (AQP2-related)	AQP2
Arginase deficiency	ARG1
Metachromatic leukodystrophy (ARSA-related)	ARSA
Mucopolysaccharidosis type VI (Maroteaux-Lamy syndrome)	ARSB
Argininosuccinic aciduria	ASL
Asparagine synthetase deficiency	ASNS
Canavan disease	ASPA
Citrullinemia type 1	ASS1
Ataxia-telangiectasia	ATM
Renal tubular acidosis with deafness (ATP6V1B1-related)	ATP6V1B1
Menkes disease/ATP7A-related disorders* (including occipital horn syndrome and distal hereditary motor neuropathy)	ATP7A
Wilson disease	ATP7B
Alpha-thalassemia X-linked intellectual disability syndrome	ATRX
Bardet-Biedl syndrome (BBS1-related)	BBS1
Bardet-Biedl syndrome (BBS10-related)	BBS10
Bardet-Biedl syndrome (BBS12-related)	BBS12
Bardet-Biedl syndrome (BBS2-related)	BBS2
Maple syrup urine disease (MSUD) type 1A	BCKDHA
Maple syrup urine disease (MSUD) type 1B	BCKDHB
GRACILE syndrome/BCS1L-related disorders (including mitochondrial complex III deficiency, Bjornstad syndrome, Leigh syndrome)	BCS1L
Bloom syndrome	BLM
Bartter syndrome type IV (BSND-related)	BSND
Biotinidase deficiency	BTD
Limb-girdle muscular dystrophy type 2A (calpainopathy)	CAPN3
Homocystinuria (CBS-related)	CBS
Usher syndrome type ID	CDH23
Leber congenital amaurosis 10/CEP290-related disorders	CEP290
Retinitis pigmentosa 26	CERKL
Cystic Fibrosis	CF
Choroideremia	CHM
Congenital myasthenic syndrome (CHRNE-related)	CHRNE
Major histocompatibility complex class II deficiency (CIITA-related)	CIITA
Neuronal ceroid-lipofuscinosis (CLN3-related)	CLN3
Neuronal ceroid-lipofuscinosis (CLN5-related)	CLN5
Neuronal ceroid-lipofuscinosis (CLN6-related)	CLN6
Neuronal ceroid-lipofuscinosis/Northern epilepsy (CLN8-related)	CLN8
Usher syndrome type IIIA	CLRN1
Achromatopsia (CNGB3-related)	CNGB3
Steel syndrome	COL27A1
Alport syndrome (COL4A3-related)	COL4A3
Alport syndrome (COL4A4-related)	COL4A4
Alport syndrome, X-linked (COL4A5-related)	COL4A5
Dystrophic epidermolysis bullosa (COL7A1-related)	COL7A1
Carbamoyl phosphate synthetase I deficiency	CPS1
Carnitine palmitoyltransferase I deficiency	CPT1A
Carnitine palmitoyltransferase II deficiency	CPT2
Leber congenital amaurosis 8/CRB1-related disorders	CRB1
Cystinosis	CTNS
Pycnodysostosis	CTSK
Chronic granulomatous disease (CYBA-related)	CYBA
Chronic granulomatous disease (CYBB-related)	CYBB
11-beta-hydroxylase-deficient congenital adrenal hyperplasia	CYP11B1
Aldosterone synthase deficiency	CYP11B2
17-alpha-hydroxylase-deficient congenital adrenal hyperplasia	CYP17A1
Aromatase deficiency	CYP19A1
Cerebrotendinous xanthomatosis	CYP27A1
Maple syrup urine disease (MSUD) type 2	DBT
Severe combined immune deficiency (DCLRE1C-related)	DCLRE1C
Smith-Lemli-Opitz syndrome	DHCR7
DHDDS-related disorders - congenital disorder of glycoslylation	DHDDS
DHDDS-related disorders - retinitis pigmentosa 59	DHDDS
Dihydrolipoamide dehydrogenase deficiency (DLD)	DLD
DMD-related dystrophinopathy* (including Duchenne/Becker muscular dystrophy and dilated cardiomyopathy)	DMD
Primary ciliary dyskinesia (DNAH5-related)	DNAH5
Primary ciliary dyskinesia (DNAI1-related)	DNAI1
Primary ciliary dyskinesia (DNAI2-related)	DNAI2
Limb-girdle muscular dystrophy type 2B (dysferlinopathy)	DYSF
Hypohidrotic ectodermal dysplasia (EDA-related)	EDA
Leukoencephalopathy with vanishing white matter (EIF2B5-related)	EIF2B5
Familial dysautonomia	ELP1
Emery-Dreifuss muscular dystrophy (EMD-related)*	EMD
Cockayne syndrome type B	ERCC6
Cockayne syndrome type A	ERCC8
Roberts syndrome	ESCO2
Glutaric acidemia type II (ETFA-related)	ETFA
Glutaric acidemia type II (ETFDH-related)	ETFDH
Ethylmalonic encephalopathy	ETHE1
Ellis-van Creveld syndrome (EVC-related)	EVC
Ellis-van Creveld syndrome (EVC2-related)	EVC2
Retinitis pigmentosa 25	EYS
Prothrombin-related thrombophilia	F2
Factor V Leiden thrombophilia	F5
Factor IX deficiency (hemophilia B)	F9
Factor XI deficiency (hemophilia C)	F9
Tyrosinemia type I	FAH
Retinitis pigmentosa 28	FAM161A
Fanconi anemia type A	FANCA
Fanconi anemia type C	FANCC
Fanconi anemia type G	FANCG
Fumarate hydratase deficiency	FH
FKRP-related disorders (including Walker-Warburg syndrome)	FKRP
FKTN-related disorders	FKTN
Fragile X Syndrome	FXS
Glycogen storage disease type Ia	G6PC
Glucose-6-phosphate dehydrogenase (G6PD) deficiency*	G6PD
Glycogen storage disease type II (Pompe disease)	GAA
Krabbe disease	GALC
Galactokinase deficiency galactosemia	GALK1
Galactosemia (GALT-related)	GALT
Guanidinoacetate methyltransferase deficiency	GAMT
Gaucher disease	GBA
Glycogen storage disease type IV/adult polyglucosan body disease	GBE1
Glutaric acidemia type I	GCDH
Combined oxidative phosphorylation deficiency (GFM1-related)	GFM1
Charcot-Marie-Tooth disease, X-linked (GJB1-related)	GJB1
GJB2-related DFNB1 nonsyndromic hearing loss and deafness	GJB2
Fabry disease	GLA
Mucopolysaccharidosis type IVB (Morquio B syndrome)/GM1 gangliosidosis	GLB1
Glycine encephalopathy (GLDC-related)	GLDC
Lethal congenital contracture syndrome 1/lethal arthrogryposis with anterior horn cell disease	GLE1
Inclusion body myopathy 2	GNE
Mucolipidosis type II/III (GNPTAB-related)	GNPTAB
Mucolipidosis type III (GNPTG-related)	GNPTG
Mucopolysaccharidosis type IIID (Sanfilippo syndrome)	GNS
Bernard-Soulier syndrome (GP1BA-related)	GP1
Bernard-Soulier syndrome (GP9-related)	GP9
Primary hyperoxaluria type 2	GRHPR
Long chain 3-hydroxyacyl-CoA dehydrogenase (LCHAD) deficiency	HADHA
Congenital neutropenia (HAX1-related)	HAX1
Alpha-thalassemia	HBA1/HBA2
HBB-related hemoglobinopathies (including beta-thalassemia and sickle cell disease)	HBB
Tay-Sachs disease/hexosaminidase A deficiency	HEXA
Sandhoff disease	HEXB
Hereditary hemochromatosis (HFE-related)	HFE
Alkaptonuria	HGD
Mucopolysaccharidosis type IIIC (Sanfilippo syndrome)/retinitis pigmentosa 73	HGSNAT
Hereditary hemochromatosis (HJV-related)	HJV
Holocarboxylase synthetase deficiency	HLCS
3-hydroxy-3-methylglutarayl-CoA (HMG-CoA) lyase deficiency	HMGCL
Primary hyperoxaluria type 3	HOGA1
Hermansky-Pudlak syndrome (HPS1-related)	HPS1
Hermansky-Pudlak syndrome (HPS3-related)	HPS3
D-bifunctional protein deficiency	HSD17B4
3-beta-hydroxysteroid dehydrogenase type II deficiency (congenital adrenal hyperplasia)	HSD3B2
Mucopolysaccharidosis type IX	HYAL1
Hydrolethalus syndrome type 1	HYLS1
Mucopolysaccharidosis type II (Hunter syndrome)	IDS
Mucopolysaccharidosis type I (including Hurler, Hurler-Scheie, and Scheie syndromes)	IDUA
X-linked severe combined immunodeficiency (X-SCID)	IL2RG
Isovaleric acidemia	IVD
Familial hyperinsulinism (KCNJ11-related)	KCNJ11
LAMA2-related muscular dystrophy	LAMA2
Junctional epidermolysis bullosa (LAMA3-related)	LAMA3
Junctional epidermolysis bullosa (LAMB3-related)	LAMB3
Junctional epidermolysis bullosa LAMC2-related	LAMC2
Leber congenital amaurosis 5	LCA5
Familial hypercholesterolemia (LDLR-related)	LDLR
Familial hypercholesterolemia (LDLRAP1-related)	LDLRAP1
Combined pituitary hormone deficiency (LHX3-related)	LHX3
Stüve-Wiedemann syndrome	LIFR
Lysosomal acid lipase deficiency (includes Wolman disease and cholesterol ester storage disease)	LIPA
Autosomal recessive deafness 77 (DFNB77)	LOXHD1
Lipoprotein lipase deficiency	LPL
Leigh syndrome, French Canadian type	LRPPRC
Alpha-mannosidosis	MAN2B1
3-methylcrotonyl-CoA carboxylase (3-MCC) deficiency (MCCC1/2-related)	MCCC1
Mucolipidosis type IV	MCOLN1
Postnatal progressive microcephaly with seizures and brain atrophy/infantile cerebral and cerebellar atrophy (MED17-related)	MED17
Familial Mediterranean fever	MEFV
Spondylothoracic dysostosis	MESP2
Neuronal ceroid-lipofuscinosis (MFSD8-related)	MFSD8
MKS1-related disorders	MKS1
Megalencephalic leukoencephalopathy with subcortical cysts type 1	MLC1
Methylmalonic acidemia (MMAA-related)	MMAA
Methylmalonic acidemia (MMAB-related)	MMAB
Methylmalonic acidemia with homocystinuria, cobalamin C type	MMACHC
Methylmalonic acidemia with homocystinuria, cobalamin D type	MMADHC
Congenital disorder of glycosylation (MPI-related)	MPI
Congenital amegakaryocytic thrombocytopenia	MPL
Mitochondrial DNA depletion syndrome (MPV17-related)	MPV17
Homocystinuria due to MTHFR deficiency	MTHFR
X-linked myotubular myopathy	MTM1
Homocystinuria, cobalamin E type	MTRR
Abetalipoproteinemia	MTTP
Methylmalonic acidemia (MUT-related)	MUT
Usher syndrome type IB/MYO7A-related disorders	MYO7A
Mucopolysaccharidosis type IIIB	NAGLU
N-acetylglutamate synthase deficiency	NAGS
Nijmegen breakage syndrome	NBN
Charcot-Marie-Tooth disease (NDRG1-related)	NDRG1
Mitochondrial complex I deficiency/Leigh syndrome (NDUFAF5-related)	NDUFAF5
Mitochondrial complex I deficiency/Leigh syndrome(NDUFS6-related)	NDUFS6
Nemaline myopathy 2	NEB
Niemann-Pick disease type C (NPC1-related)	NPC1
Niemann-Pick disease type C (NPC2-related)	NPC2
Nephrotic syndrome/congenital Finnish nephrosis (NPHS1-related)	NPHS1
Nephrotic syndrome/steroid-resistant nephrotic syndrome (NPHS2-related)	NPHS2
Enhanced S-cone syndrome/retinitis pigmentosa 37	NR2E3
Congenital insensitivity to pain with anhidrosis	NTRK1
Ornithine aminotransferase deficiency	OAT
3-methylglutaconic aciduria type III (Costeff optic atrophy)	OPA3
Ornithine transcarbamylase (OTC) deficiency	OTC
Phenylalanine hydroxylase deficiency (including phenylketonuria (PKU)	PAH
Pyruvate carboxylase deficiency	PC
Propionic acidemia (PCCA-related)	PCCA
Propionic acidemia (PCCB-related)	PCCB
Usher syndrome type IF/PCDH15-related disorders	PCDH15
Pyruvate dehydrogenase deficiency (PDHA1-related)	PDHA1
Pyruvate dehydrogenase deficiency (PDHB-related)	PDHB
Zellweger spectrum disorder (PEX1-related)	PEX1
Zellweger spectrum disorder (PEX10-related)	PEX10
Zellweger spectrum disorder (PEX12-related)	PEX12
Zellweger spectrum disorder (PEX2-related)	PEX2
Zellweger spectrum disorder (PEX6-related)	PEX6
Rhizomelic chondrodysplasia punctata type 1/Refsum disease (PEX7-related)	PEX7
Glycogen storage disease type VII	PFKM
Phosphoglycerate dehydrogenase deficiency/Neu-Laxova syndrome	PHGDH
Polycystic kidney disease (PKHD1-related)	PKHD1
Congenital disorder of glycosylation (PMM2-related)	PMM2
POMGNT1-related disorders (including muscle eye brain disease)	POMGNT1
Neuronal ceroid-lipofuscinosis (PPT1-related)	PPT1
Combined pituitary hormone deficiency (PROP1-related)	PROP1
PRPS1-related disorders* (including Charcot-Marie-Tooth disease type 5 and Arts syndrome)	PRPS1
Combined SAP deficiency	PSAP
Tetrahydrobiopterin deficiency (PTS-related)	PTS
Mitochondrial myopathy and sideroblastic anemia 1	PUS1
Glycogen storage disease type V	PYGM
Carpenter syndrome (RAB23-related)	RAB23
Severe combined immunodeficiency/Omenn syndrome (RAG2-related)	RAG2
Congenital myasthenic syndrome (RAPSN-related)	RAPSN
Pontocerebellar hypoplasia (RARS2-related)	RARS2
Leber congenital amaurosis 13	RDH12
Cartilage-hair hypoplasia-anauxetic dysplasia spectrum disorders	RMRP
Leber congenital amaurosis 2	RPE65
RPGRIP1L-related disorders (including Joubert syndrome 7, COACH syndrome and Meckel syndrome 5)	RPGRIP1L
X-linked juvenile retinoschisis	RS1
RTEL-1-related disorders (including dyskeratosis congenita)	RTEL1
Autosomal recessive spastic ataxia of Charlevoix-Saguenay (ARSACS)	SACS
Aicardi-Goutieres syndrome (SAMHD1-related)	SAMHD1
Pontocerebellar hypoplasia (SEPSECS-related)	SEPSECS
Alpha-1 antitrypsin deficiency	SERPINA1
Limb-girdle muscular dystrophy type 2D	SGCA
Limb-girdle muscular dystrophy type 2E	SGCB
Limb-girdle muscular dystrophy type 2C	SGCG
Mucopolysaccharidosis type IIIA (Sanfilippo A syndrome)	SGSH
Gitelman syndrome (SLC12A3-related)	SLC12A3
Andermann syndrome - Agenesis of the corpus callosum with peripheral neuropathy, 218000 (3)	SLC12A6
Sialic acid storage disorders	SLC17A5
Primary carnitine deficiency	SLC22A5
Citrin deficiency	SLC25A13
Hyperornithinemia-hyperammonemia-homocitrullinuria (HHH) syndrome	SLC25A15
SLC26A2-related disorders (including diatrophic dysplasia, atelosteogenesis type 2, achondrogenesis type 1B/multiple metaphyseal dysplasia)	SLC26A2
Pendred syndrome	SLC26A4
SLC35A3-related disorder	SLC35A3
Glycogen storage disease type Ib	SLC37A4
Acrodermatitis Enteropathica	SLC39A4
Corneal dystrophy and perceptive deafness	SLC4A11
X-linked creatine transporter deficiency	SLC6A8
Lysinuric protein intolerance	SLC7A7
SMA	SMA
Schimke immuno-osseous dysplasia	SMARCAL1 (SIOD, OMIM 242900)
Niemann-Pick disease type A B	SMPD1
Lipoid congenital adrenal hyperplasia (STAR-related)	STAR
Multiple sulfatase deficiency	SUMF1
Tyrosinemia type II	TAT
Osteopetrosis (TCIRG1-related)	TCIRG1
Spastic paraplegia type 49	TECPR2
Hereditary hemochromatosis (TFR2-related)	TFR2
Congential Ichthyosis	TGM1
Tyrosine hydroxylase deficiency	TH
TMEM216-related disorders (including Joubert syndrome 2 and Meckel syndrome 2)	TMEM216
Neuronal ceroid-lipofuscinosis (TPP1-related)	TPP1
Transient infantile liver failure (TRMU-related)	TRMU
Combined oxidative phosphorylation deficiency (TSFM-related)	TSFM
Ataxia with vitamin E deficiency	TTPA
Mitochondrial neurogastrointestinal encephalopathy (MNGIE) disease	TYMP
Usher syndrome type IC/USH1C-related disorders	USH1C
Usher syndrome type IIA/USH2A-related disorders	USH2A
Chorea-acanthocytosis	VPS13A
Cohen syndrome	VPS13B
Severe congenital neutropenia (VPS45-related)	VPS45
Pontocerebellar hypoplasia (VRK1-related)	VRK1
Microphthalmia/clinical anophthalmia (VSX2-related)	VSX2
WNT10A-related disorders (including odonto-onycho-dermal dysplasia and Schopf-Schulz-Passarge syndrome)--- RARE (NORD)	WNT10A
Xeroderma pigmentosum complementation group A	XPA
Xeroderma pigmentosum complementation group C	XPC
Spastic paraplegia type 15	ZFYVE26
Triple A syndrome	AAAS
Autosomal recessive congenital ichthyosis	ABCA12
ABCA3-related conditions	ABCA3
ABCA4-related conditions	ABCA4
Progressive familial intrahepatic cholestasis 3	ABCB4
Dubin-Johnson syndrome	ABCC2
Isolated ectopia lentis	ADAMTSL4
ADGRV1-related conditions	ADGRV1
AHI1-related conditions	AHI1
AIPL1-related conditions	AIPL1
Pyridoxine-dependent epilepsy	ALDH7A1
Congenital disorder of glycosylation type Ik	ALG1
ALG13-related conditions	ALG13
Imerslund-GraÃàsbeck syndrome	AMN
Spinocerebellar ataxia	ANO10
MEDNIK syndrome	AP1S1
Androgen insensitivity syndrome	AR
ARL6-related conditions	ARL6
X-linked chondrodysplasia punctata type 1	ARSE
ARX-related conditions	ARX
ATP8B1-related conditions	ATP8B1
AVPR2-related conditions	AVPR2
BBS4-related conditions	BBS4
BBS5-related conditions	BBS5
Bardet-Biedl syndrome	BBS7
Bardet-Biedl syndrome	BBS9
Hermansky-Pudlak syndrome type 8	BLOC1S3
Hermansky-Pudlak syndrome type 9	BLOC1S6
Osteogenesis imperfecta	BMP1
BRIP1-related conditions	BRIP1
X-linked agammaglobulinemia	BTK
Developmental and epileptic encephalopathy	CAD
Desbuquois dysplasia type 1	CANT1
Catecholaminergic polymorphic ventricular tachycardia	CASQ2
Nonsyndromic intellectual disability	CC2D1A
CC2D2A-related conditions	CC2D2A
Primary ciliary dyskinesia	CCDC103
Primary ciliary dyskinesia	CCDC39
Congenital hydrocephalus-1	CCDC88C
Severe combined immunodeficiency due to CD3-delta deficiency	CD3D
Severe combined immunodeficiency due to CD3-epsilon deficiency	CD3E
Hyper-IgM immunodeficiency	CD40
X-linked hyper-IgM immunodeficiency	CD40LG
Hemolytic anemia, CD59-mediated	CD59
Seckel syndrome	CEP152
Congenital myasthenic syndrome	CHAT
Multiple pterygium syndrome	CHRNG
Myotonia congenita	CLCN1
COL11A2-related conditions	COL11A2
COL17A1-related conditions	COL17A1
Mitochondrial complex IV deficiency 6	COX15
Osteogenesis imperfecta	CRTAP
Galactosialidosis	CTSA
CTSC-related conditions	CTSC
Neuronal ceroid lipofuscinosis type 10	CTSD
Congenital adrenal insufficiency	CYP11A1
CYP1B1-related conditions	CYP1B1
Congenital adrenal hyperplasia due to 21-hydroxylase deficiency	CYP21A2
Vitamin D-dependent rickets type 1A	CYP27B1
CYP7B1-related conditions	CYP7B1
Woodhouse-Sakati syndrome	DCAF17
Warsaw syndrome	DDX11
PJVK-related conditions	DFNB59
Congenital chronic diarrhea	DGAT1
DGUOK-related conditions	DGUOK
Dyskeratosis congenita spectrum disorders	DKC1
Spondylocostal dysostosis	DLL3
Primary ciliary dyskinesia	DNAH11
Immunodeficiency-centromeric instability-facial anomalies syndrome 1	DNMT3B
DOK7-related conditions	DOK7
DUOX2-related conditions	DUOX2
DYNC2H1-related conditions	DYNC2H1
Wolcott-Rallison syndrome	EIF2AK3
Leukoencephalopathy with vanishing white matter	EIF2B1
Leukoencephalopathy with vanishing white matter	EIF2B2
Leukoencephalopathy with vanishing white matter	EIF2B3
Leukoencephalopathy with vanishing white matter	EIF2B4
Vici syndrome	EPG5
ERCC2-related conditions	ERCC2
Glutaric acidemia type IIB	ETFB
Pontocerebellar hypoplasia type 1B	EXOSC3
Fanconi anemia type B	FANCB
Fanconi anemia type D2	FANCD2
Fanconi anemia type E	FANCE
Fanconi anemia type I	FANCI
Fanconi anemia type L	FANCL
Fructose-1,6-bisphosphatase deficiency	FBP1
Parkinson disease 15	FBXO7
FHL1-related conditions	FHL1
FKBP10-related conditions	FKBP10
Trimethylaminuria	FMO3
Severe combined immunodeficiency due to FOXN1 deficiency	FOXN1
Mitochondrial complex I deficiency 19	FOXRED1
Fraser syndrome	FRAS1
Fraser syndrome	FREM2
Fucosidosis	FUCA1
Severe congenital neutropenia due to G6PC3 deficiency	G6PC3
Epimerase deficiency galactosemia	GALE
Mucopolysaccharidosis type IVA	GALNS
Hyperphosphatemic familial tumoral calcinosis	GALNT3
Arginine:glycine amidinotransferase deficiency	GATM
GCH1-related conditions	GCH1
GDF5-related conditions	GDF5
GHR-related conditions	GHR
Rhizomelic chondrodysplasia punctata type 2	GNPAT
Geroderma osteodysplastica	GORAB
Fraser syndrome	GRIP1
Glutathione synthetase deficiency	GSS
GUCY2D-related conditions	GUCY2D
Mucopolysaccharidosis type VII	GUSB
Medium/short-chain 3-hydroxyacyl-CoA dehydrogenase deficiency	HADH
Mitochondrial trifunctional protein deficiency	HADHB
Hereditary hemochromatosis type 2	HAMP
Cobalamin X deficiency	HCFC1
Heme oxygenase 1 deficiency	HMOX1
Tyrosinemia type III	HPD
HPRT1-related conditions	HPRT1
Hermansky-Pudlak syndrome type 4	HPS4
Hermansky-Pudlak syndrome type 5	HPS5
Hermansky-Pudlak syndrome type 6	HPS6
2-methyl-3-hydroxybutyric aciduria	HSD17B10
17-beta hydroxysteroid dehydrogenase 3 deficiency	HSD17B3
IGHMBP2-related conditions	IGHMBP2
Combined immunodeficiency due to IKBKB deficiency	IKBKB
Severe combined immunodeficiency due to IL7R-alpha deficiency	IL7R
Nephronophthisis	INVS
Junctional epidermolysis bullosa with pyloric atresia	ITGA6
ITGB3-related conditions	ITGB3
Junctional epidermolysis bullosa with pyloric atresia	ITGB4
Severe combined immunodeficiency due to JAK3 deficiency	JAK3
Bartter syndrome type 2	KCNJ1
L1 syndrome	L1CAM
Muscular dystrophy-dystroglycanopathy	LARGE1
LIG4 syndrome	LIG4
Cobalamin F deficiency	LMBRD1
LRAT-related conditions	LRAT
Donnai-Barrow syndrome	LRP2
Chediak-Higashi syndrome	LYST
Retinitis pigmentosa 62	MAK
Beta-mannosidosis	MANBA
Methylmalonic acidemia	MCEE
Primary microcephaly	MCPH1
MECP2-related conditions	MECP2
Childhood-onset dystonia with optic atrophy and basal ganglia abnormalities	MECR
Opitz GBBB syndrome	MID1
MKKS-related conditions	MKKS
Malonyl-CoA decarboxylase deficiency	MLYCD
Molybdenum cofactor deficiency	MOCS1
Molybdenum cofactor deficiency	MOCS2
Ataxia-telangiectasia-like disorder	MRE11
Homocystinuria due to cobalamin G deficiency	MTR
MUSK-related conditions	MUSK
MVK-related conditions	MVK
Nonsyndromic deafness	MYO15A
Alpha-N-acetylgalactosaminidase deficiency	NAGA
Chronic granulomatous disease	NCF2
Mitochondrial complex I deficiency 10	NDUFAF2
Mitochondrial complex I deficiency 1	NDUFS4
Mitochondrial complex I deficiency 3	NDUFS7
Mitochondrial complex I deficiency 4	NDUFV1
Sialidosis	NEU1
Congenital disorder of glycosylation type Iv	NGLY1
Nephronophthisis	NPHP1
NR0B1-related conditions	NR0B1
NSMCE3 deficiency	NSMCE3
Oculocutaneous albinism type 2	OCA2
OCRL-related conditions	OCRL
OSTM1 deficiency associated osteopetrosis	OSTM1
Nonsyndromic deafness	OTOA
OTOF-related conditions	OTOF
Osteogenesis imperfecta	P3H1
Pantothenate kinase-associated neurodegeneration	PANK2
Biopterin-deficient hyperphenylalaninemia	PCBD1
Microcephalic osteodysplastic primordial dwarfism type II	PCNT
Prolidase deficiency	PEPD
Mitochondrial complex IV deficiency 12	PET100
Zellweger spectrum disorder	PEX13
Zellweger spectrum disorder	PEX16
Zellweger spectrum disorder	PEX26
PEX5-related conditions	PEX5
PGM3-congenital disorder of glycosylation	PGM3
Glycogen storage disease type IXb	PHKB
Glycogen storage disease type IXc	PHKG2
Refsum disease	PHYH
PIGN-congenital disorder of glycosylation	PIGN
PLA2G6-related conditions	PLA2G6
PLEKHG5-related conditions	PLEKHG5
Ehlers-Danlos syndrome, kyphoscoliotic type	PLOD1
PLP1-related conditions	PLP1
Pyridoxal 5‚Ä≤-phosphate-dependent epilepsy	PNPO
POLG-related conditions	POLG
Xeroderma pigmentosum, variant type	POLH
Muscular dystrophy-dystroglycanopathy	POMT1
Muscular dystrophy-dystroglycanopathy	POMT2
Cytochrome P450 oxidoreductase deficiency	POR
Combined pituitary hormone deficiency	POU1F1
Retinitis pigmentosa 36	PRCD
Brittle cornea syndrome	PRDM5
Familial hemophagocytic lymphohistiocytosis type 2	PRF1
Severe combined immunodeficiency due to CD45 deficiency	PTPRC
Biopterin-deficient hyperphenylalaninemia	QDPR
Severe combined immunodeficiency due to RAG1 deficiency	RAG1
RLBP1-related conditions	RLBP1
Aicardi-Goutieres syndrome 4	RNASEH2A
Aicardi-Goutieres syndrome 2	RNASEH2B
Aicardi-Goutieres syndrome 3	RNASEH2C
Retinitis pigmentosa 2	RP2
Muscular dystrophy-dystroglycanopathy	RXYLT1
RYR1-related conditions	RYR1
SAMD9-related conditions	SAMD9
Cardioencephalomyopathy	SCO2
Congenital dyserythropoietic anemia type II	SEC23B
Limb-girdle muscular dystrophy type 2	SGCD
Trichohepatoenteric syndrome	SKIV2L
Bartter syndrome type 1	SLC12A1
Thiamine-responsive megaloblastic anemia	SLC19A2
Biotin-responsive basal ganglia disease	SLC19A3
Spastic tetraplegia, thin corpus callosum, and progressive microcephaly	SLC1A4
Carnitine-acylcarnitine translocase deficiency	SLC25A20
Congenital secretory chloride diarrhea	SLC26A3
Ichthyosis prematurity syndrome	SLC27A4
Foveal hypoplasia	SLC38A8
Oculocutaneous albinism type 4	SLC45A2
Thyroid dyshormonogenesis	SLC5A5
Cerebral dysgenesis, neuropathy, ichthyosis, and keratoderma	SNAP29
SPG11-related conditions	SPG11
Sepiapterin reductase deficiency	SPR
Steroid 5-alpha-reductase deficiency	SRD5A2
GM3 synthase deficiency	ST3GAL5
Familial hemophagocytic lymphohistiocytosis type 4	STX11
Familial hemophagocytic lymphohistiocytosis type 5	STXBP2
Sulfite oxidase deficiency	SUOX
SURF1-related conditions	SURF1
Nonsyndromic deafness	SYNE4
Metabolic crises with rhabdomyolysis, cardiac arrhythmias and neurodegeneration	TANGO2
Barth syndrome	TAZ
Progressive early-onset encepahlopathy with brain atrophy and thin corpus callosum (PEBAT)	TBCD
TBCE-related conditions	TBCE
Transcobalamin II deficiency	TCN2
Dyskeratosis congenita spectrum disorders	TERT
Atransferrinemia	TF
Thyroid dyshormonogenesis	TG
Mitochondrial DNA depletion syndrome-2	TK2
Nonsyndromic deafness	TMC1
TMEM67-related conditions	TMEM67
Nonsyndromic deafness	TMPRSS3
Thyroid dyshormonogenesis	TPO
TREX1-related conditions	TREX1
TRIM32-related conditions	TRIM32
Mulibrey nanism	TRIM37
Pontocerebellar hypoplasia	TSEN54
Congenital hypothyroidism	TSHB
TSHR-related conditions	TSHR
Trichohepatoenteric syndrome	TTC37
TULP1-related conditions	TULP1
Oculocutaneous albinism types 1A and 1B	TYR
Oculocutaneous albinism types 1A and 1B	TYR
Oculocutaneous albinism type 3	TYRP1
Johanson-Blizzard syndrome	UBR1
Familial hemophagocytic lymphohistiocytosis type 3	UNC13D
Vitamin D-dependent rickets type 2A	VDR
Cerebellar ataxia, intellectual disability, and dysequilibrium syndrome 1	VLDLR
Hypomyelinating leukodystrophy-12	VPS11
Pontocerebellar hypoplasia type 2E	VPS53
WAS-related conditions	WAS
Progressive pseudorheumatoid dysplasia	WISP3
Werner syndrome	WRN
Immunodeficiency-centromeric instability-facial anomalies syndrome 2	ZBTB24
Brittle cornea syndrome	ZNF469

## Sheet: Table 3
	Model Parameter
		Description	Value,		Source
			AUD (range)	Distribution
		Cost of expanded RCS (per couple)	805 (±75%)	Gamma	Commercial listed
		Cost of prenatal diagnostic testing	1600		MBS
		Cost of per complete cycle of PGD and ART	13,917 (±25%)	Gamma	Chambers G et al 200628; Lee E et al,201929
		Pre-implantation Genetic Testing (PGT)	1270		MBS items #73386
		Cost of per complete cycle of donor ART	13,900 (±25%)	Gamma	Chambers G et al 200628
		Cost of elective termination of pregnancy	625		MBS #35640
		Annual average healthcare spending per person	9365		AIHW27
		Abbreviation: RCS: Reproductive carrier screening; PGT: preimplantation genetic testing; ART: Assisted reproductive treatment; MBS: Medicare Benefits Schedule; AIHW: Australian Institute of Health and Welfare; MSAC: Medical Services Advisory Committee

## Sheet: Table 4
Supplementary Table 4: Model parameters, cohort life years lost, healthcare costs, QALY, intervention (downstream) costs, averted births with reproducive carrier screening
Disease	Gene name	Incidence	Age of onset, years	Average Lifespan, years	Cohort life years	Cohort healthcare cost (AUD)	Cohort QALY	Cohort intervention (downstream) costs (AUD)	Cohort averted births
Triple A syndrome	AAAS	1e-06	25	65	1.489	38851.4	-0.0852051	5095.28	0.0842341
Autosomal recessive congenital ichthyosis	ABCA12	5e-06	0	65	15.9766	132409	10.9693	25476.4	0.421171
ABCA3-related conditions	ABCA3	1e-06	0	1	0.315705	4744.24	0.199204	5095.28	0.0842341
ABCA4-related conditions	ABCA4	0.000111	10	65	2259.84	1.56392e+07	1419.11	5095.28	0.0842341
Progressive familial intrahepatic cholestasis type 2	ABCB11	1e-06	0	65 y	0.987	244730	0.75	5095.28	0.0842341
Progressive familial intrahepatic cholestasis 3	ABCB4	5e-05	9	65	49.3335	1.03036e+06	37.519	254764	4.21171
Dubin-Johnson syndrome	ABCC2	1e-06	13	80	0.667761	4558.8	0.64105	5095.28	0.0842341
Familial hyperinsulinism (ABCC8-related)	ABCC8	5.51061e-06	0	10y	10.787	366293	8.746	28078.1	0.464182
X-linked adrenoleukodystrophy	ABCD1	8e-06	3y	3y	4.785	150533	0.6985	40762.3	0.673873
ACAD9 deficiency	ACAD9	1e-05	0	6y	11.254	574629	10.696	50952.8	0.842341
Medium chain acyl-CoA dehydrogenase (MCAD) deficiency	ACADM	4.53568e-05	2y	65y	144.929	2.60587e+06	97.682	231106	3.82059
Very long-chain acyl-CoA dehydrogenase (VLCAD) deficiency	ACADVL	6.12948e-06	0	30y	19.716	483845	9.543	31231.4	0.516312
Beta-ketothiolase deficiency	ACAT1	1e-05	0	<1y	31.953	325573	19.172	50952.8	0.842341
Peroxisomal acyl-CoA oxidase deficiency	ACOX1	1e-05	2y	13y	6.563	128382	1.162	50952.8	0.842341
Combined malonic and methylmalonic aciduria (ACSF3-related)	ACSF3	1e-06	4y	65y	1.957	118177	1.788	5095.28	0.0842341
Adenosine deaminase deficiency	ADA	2.66667e-06	0	2.5 y	2.227	496150	1.113	13587.4	0.224624
Ehlers-Danlos syndrome, dermatosparaxis type	ADAMTS2	0.0002	0	50y	639.063	4.69176e+06	443.571	1.01906e+06	16.8468
Isolated ectopia lentis	ADAMTSL4	1e-06	32.5	65	24.3972	196555	17.9005	5095.28	0.0842341
Polymicrogyria (ADGRG1-related)	ADGRG1	1e-06	0	<1y	0.315	9903.47	0.046	5095.28	0.0842341
ADGRV1-related conditions	ADGRV1	5e-05	2.5	65	788.71	5.56578e+06	555.936	254764	4.21171
Aspartylglucosaminuria	AGA	5.88235e-06	2y	45y	15.597	796761	10.353	29972.3	0.495495
Glycogen storage disease type III	AGL	2.66719e-06	0	65y	2.227	138545	0.394	13590.1	0.224668
Rhizomelic chondrodysplasia punctata type 3	AGPS	1e-05	4y	10y	12.127	51362.4	7.652	50952.8	0.842341
Primary hyperoxaluria type 1	AGXT	4.0187e-06	0	3y	7.018	239656	5.965	20476.4	0.338512
AHI1-related conditions	AHI1	1e-06	0	65	4.56256	92495.6	-0.715817	5095.28	0.0842341
AIPL1-related conditions	AIPL1	3.3e-05	0	65	671.843	4.90172e+06	405.298	10190.6	0.168468
Autoimmune polyendocrinopathy with candidiasis and ectodermal dysplasia	AIRE	1e-06	6y	65 y	3.195	136232	2.794	5095.28	0.0842341
Sjögren-Larsson syndrome	ALDH3A2	4e-06	3y	40y	8.004	249897	7.021	20381.1	0.336937
Pyridoxine-dependent epilepsy	ALDH7A1	3e-06	0	65	4.46701	116554	-0.255615	15285.9	0.252702
Hereditary fructose intolerance	ALDOB	1.89186e-05	0	<1y	60.451	335239	58.033	96395.6	1.59359
Congenital disorder of glycosylation type Ik	ALG1	1e-06	0	1	0.159885	4793.92	0.0233433	5095.28	0.0842341
ALG13-related conditions	ALG13	1e-06	0.5	1	0.314774	11473.9	0.0557149	5095.28	0.0842341
Congenital disorder of glycosylation (ALG6-related)	ALG6	1.76313e-06	0	2y	0.555	93922.7	0.098	8983.65	0.148516
Alström syndrome	ALMS1	1e-05	<1y	<1 y	20.009	1.91495e+06	9.685	50952.8	0.842341
Hypophosphatasia	ALPL	1e-05	0	81y	315.486	2.3492e+06	199.066	50952.8	0.842341
Imerslund-GraÃàsbeck syndrome	AMN	5e-06	2.5	65	22.8128	356611	14.3945	25476.4	0.421171
Glycine encephalopathy (AMT-related)	AMT	1e-06	0	0	0.315	53270.4	0.056	5095.28	0.0842341
Spinocerebellar ataxia	ANO10	1e-06	29	65	1.489	38851.4	-0.0852051	5095.28	0.0842341
MEDNIK syndrome	AP1S1	1e-06	0	65	3.19531	26481.7	2.19385	5095.28	0.0842341
Nephrogenic diabetes insipidus (AQP2-related)	AQP2	1e-05	2y	65y	32.166	178381	30.879	50952.8	0.842341
Androgen insensitivity syndrome	AR	1.8e-05	32.5	81	87.8141	599514	66.9955	91715.1	1.51621
Arginase deficiency	ARG1	2.85714e-06	0	50y	5.593	199947	5.108	14558	0.240669
ARL6-related conditions	ARL6	1e-06	6	65	20.3589	148537	12.2817	45857.6	0.758107
Metachromatic leukodystrophy (ARSA-related)	ARSA	1.7e-05	8y	65y	29.688	264708	21.076	86619.8	1.43198
Mucopolysaccharidosis type VI (Maroteaux-Lamy syndrome)	ARSB	1e-05	0	20y	17.463	698446	11.665	50952.8	0.842341
X-linked chondrodysplasia punctata type 1	ARSE	2e-06	0	65	6.40954	141313	5.50542	10190.6	0.168468
ARX-related conditions	ARX	6e-06	0-5.5	0.4-2.0	1.88864	56628	0.275742	30571.7	0.505405
Argininosuccinic aciduria	ASL	1.60519e-05	0	5y	51.291	1.07787e+06	42.49	81789	1.35212
Asparagine synthetase deficiency	ASNS	1e-06	0	<1y	0.315	12039.8	0.056	5095.28	0.0842341
Canavan disease	ASPA	1.89471e-06	1y	65y	2.298	48227.2	0.407	9654.08	0.159599
Citrullinemia type 1	ASS1	1.75439e-05	<1y	55y	8.56	1.00424e+06	5.221	89390.9	1.47779
Ataxia-telangiectasia	ATM	2.76529e-06	4y	65y	8.836	48991.9	8.482	14089.9	0.232932
Renal tubular acidosis with deafness (ATP6V1B1-related)	ATP6V1B1	1e-06	3y	65y	2.797	11745.4	2.181	5095.28	0.0842341
Menkes disease/ATP7A-related disorders* (including occipital horn syndrome and distal hereditary motor neuropathy)	ATP7A	2e-05	<1y	0	39.149	2.36354e+06	35.759	101906	1.68468
Wilson disease	ATP7B	2.62145e-05	0	<1y	25.939	2.0034e+06	19.714	133570	2.20816
ATP8B1-related conditions	ATP8B1	1.3e-05	1	1.5	2.07851	62321	0.303463	66238.7	1.09504
Alpha-thalassemia X-linked intellectual disability syndrome	ATRX	3.38487e-07	0	12y	0.452154	14225.8	0.0660145	1724.69	0.0285122
AVPR2-related conditions	AVPR2	1e-06	0	65	2.90187	10318.9	2.46659	5095.28	0.0842341
Bardet-Biedl syndrome (BBS1-related)	BBS1	1e-06	0	<1 y	3.19525	33489.5	2.698	5095.28	0.0842341
Bardet-Biedl syndrome (BBS10-related)	BBS10	1e-06	0	<1 y	3.19525	33489.5	2.698	5095.28	0.0842341
Bardet-Biedl syndrome (BBS12-related)	BBS12	1e-06	0	<1 y	3.19525	33489.5	2.698	5095.28	0.0842341
Bardet-Biedl syndrome (BBS2-related)	BBS2	1e-06	0	<1 y	3.19525	33489.5	2.698	5095.28	0.0842341
BBS4-related conditions	BBS4	7e-06	5	65	170.78	1.4599e+06	95.637	224192	3.7063
BBS5-related conditions	BBS5	7e-06	5	65	170.78	1.4599e+06	95.637	40762.3	0.673873
Bardet-Biedl syndrome	BBS7	7e-06	5	65	20.3131	72232.1	17.2661	35667	0.589639
Bardet-Biedl syndrome	BBS9	7e-06	5	65	20.3131	72232.1	17.2661	35667	0.589639
Maple syrup urine disease (MSUD) type 1A	BCKDHA	5.40541e-06	0	65y	1.701	287948	0.301	27542.1	0.45532
Maple syrup urine disease (MSUD) type 1B	BCKDHB	5.40541e-06	0	<1y	17.272	559408	14.836	27542.1	0.45532
GRACILE syndrome/BCS1L-related disorders (including mitochondrial complex III deficiency, Bjornstad syndrome, Leigh syndrome)	BCS1L	3.87893e-06	10y	65y	1.221	193718	0.216	19764.2	0.326738
Bloom syndrome	BLM	1e-05	0	30y	20.403	828813	17.057	50952.8	0.842341
Hermansky-Pudlak syndrome type 8	BLOC1S3	1e-06	0	65	3.19531	26481.7	2.19385	5095.28	0.0842341
Hermansky-Pudlak syndrome type 9	BLOC1S6	1e-06	0	65	3.19531	26481.7	2.19385	5095.28	0.0842341
Osteogenesis imperfecta	BMP1	8e-06	32	65	25.189	180560	20.3895	509528	8.42341
BRIP1-related conditions	BRIP1	1e-06	5	65	10.9522	218480	10.3996	5095.28	0.0842341
Bartter syndrome type IV (BSND-related)	BSND	1e-05	0	10y	12.127	45371.1	7.397	50952.8	0.842341
Biotinidase deficiency	BTD	5.60939e-06	<1y	65y	10.9802	392810	7.67514	28581.4	0.472502
X-linked agammaglobulinemia	BTK	2e-06	1	81	7.13985	680478	5.49769	10190.6	0.168468
Developmental and epileptic encephalopathy	CAD	1e-06	1	2.5	0.314774	11473.9	0.0557149	5095.28	0.0842341
Desbuquois dysplasia type 1	CANT1	1e-06	0	32.5	2.38282	16504.1	1.90253	5095.28	0.0842341
Limb-girdle muscular dystrophy type 2A (calpainopathy)	CAPN3	1.26167e-05	5y	50y	35.296	217064	32.744	64285.7	1.06276
Catecholaminergic polymorphic ventricular tachycardia	CASQ2	0.0001	7	10	265.602	1.87973e+06	246.479	509528	8.42341
Homocystinuria (CBS-related)	CBS	1.3303e-05	21y	65y	28.658	1.18125e+06	21.493	67782.6	1.12057
Nonsyndromic intellectual disability	CC2D1A	1e-06	1.5	65	1.489	38851.4	-0.0852051	5095.28	0.0842341
CC2D2A-related conditions	CC2D2A	1e-06	0	0	0.314774	11473.9	0.0557149	5095.28	0.0842341
Primary ciliary dyskinesia	CCDC103	5.6e-05	0	65	178.885	2.55459e+06	148.966	285336	4.71711
Primary ciliary dyskinesia	CCDC39	4.4e-05	1	65	140.552	2.00627e+06	117.044	5095.28	0.0842341
Congenital hydrocephalus-1	CCDC88C	1e-06	0-40	0-65	1.489	38851.4	-0.0852051	5095.28	0.0842341
Severe combined immunodeficiency due to CD3-delta deficiency	CD3D	1e-06	0	2	0.834938	177312	0.417469	5095.28	0.0842341
Severe combined immunodeficiency due to CD3-epsilon deficiency	CD3E	1e-06	0	2	0.834938	177312	0.417469	5095.28	0.0842341
Hyper-IgM immunodeficiency	CD40	1e-06	2	65	3.56993	340239	2.74884	5095.28	0.0842341
X-linked hyper-IgM immunodeficiency	CD40LG	1e-06	1.5	1.5	0.834938	177312	0.417469	5095.28	0.0842341
Hemolytic anemia, CD59-mediated	CD59	1e-06	0.5	3.5	0.189277	12866.1	0.033502	5095.28	0.0842341
Usher syndrome type ID	CDH23	1e-05	0	65 y	26.6277	314943	14.9115	50952.8	0.842341
Seckel syndrome	CEP152	1e-06	0	65	1.489	38851.4	-0.0852051	5095.28	0.0842341
Leber congenital amaurosis 10/CEP290-related disorders	CEP290	1e-05	0	65y	31.953	472667	17.894	50952.8	0.842341
Retinitis pigmentosa 26	CERKL	0.0001	25y	65y	319.531	4.26482e+06	178.938	509528	8.42341
Cystic Fibrosis	CF	0.0004	0	47y	1472.81	3.28969e+08	1151.82	2.03811e+06	33.6937
Congenital myasthenic syndrome	CHAT	1e-06	2.5	65	4.56256	92495.6	-0.715817	5095.28	0.0842341
Choroideremia	CHM	2e-05	15y	65y	63.906	883966	35.788	101906	1.68468
Congenital myasthenic syndrome (CHRNE-related)	CHRNE	1e-06	5y	81y	15.774	1.55602e+06	12.285	5095.28	0.0842341
Multiple pterygium syndrome	CHRNG	1e-06	0	1	0.314774	40764.1	0.219082	5095.28	0.0842341
Major histocompatibility complex class II deficiency (CIITA-related)	CIITA	1e-05	0	3y	8.349	1.86056e+06	4.175	50952.8	0.842341
Myotonia congenita	CLCN1	1e-05	10	81	14.89	388514	-0.852051	50952.8	0.842341
Neuronal ceroid-lipofuscinosis (CLN3-related)	CLN3	5.73542e-06	4y	40y	14.32	150783	10.671	29223.6	0.483118
Neuronal ceroid-lipofuscinosis (CLN5-related)	CLN5	1e-06	4y	30y	2.154	66940.5	1.806	5095.28	0.0842341
Neuronal ceroid-lipofuscinosis (CLN6-related)	CLN6	1e-06	5y	25y	1.961	70140.1	0.286	5095.28	0.0842341
Neuronal ceroid-lipofuscinosis/Northern epilepsy (CLN8-related)	CLN8	1e-06	5y	65y	3.195	108453	1.665	5095.28	0.0842341
Usher syndrome type IIIA	CLRN1	1e-05	6y	65 y	26.6277	314943	14.9115	50952.8	0.842341
Achromatopsia (CNGB3-related)	CNGB3	3.33333e-05	<1y	65y	106.51	1.42161e+06	59.646	169843	2.8078
COL11A2-related conditions	COL11A2	1e-06	0	65	3.14862	22570	2.54869	20381.1	0.336937
COL17A1-related conditions	COL17A1	2e-06	0	65	6.39063	52963.4	4.3877	10190.6	0.168468
Steel syndrome	COL27A1	1e-06	0	81y	15.774	117460	10.093	5095.28	0.0842341
Alport syndrome (COL4A3-related)	COL4A3	2e-05	6y	30y	58.0373	216556	49.3317	101906	1.68468
Alport syndrome (COL4A4-related)	COL4A4	2e-05	6y	30y	58.0373	216556	49.3317	101906	1.68468
Alport syndrome, X-linked (COL4A5-related)	COL4A5	2e-05	6y	30y	58.0373	216556	49.3317	101906	1.68468
Dystrophic epidermolysis bullosa (COL7A1-related)	COL7A1	3.05e-06	0	65y	9.746	84752.6	6.714	15540.6	0.256914
Mitochondrial complex IV deficiency 6	COX15	1e-06	0.5	1	0.314696	47582.1	0.0557012	5095.28	0.0842341
Carbamoyl phosphate synthetase I deficiency	CPS1	1e-06	0	0	0.62	28581.4	0.527	5095.28	0.0842341
Carnitine palmitoyltransferase I deficiency	CPT1A	1e-06	0	10y	0.315	53270.4	0.056	5095.28	0.0842341
Carnitine palmitoyltransferase II deficiency	CPT2	8.39636e-06	0	0	2.643	447278	0.468	42781.8	0.70726
Leber congenital amaurosis 8/CRB1-related disorders	CRB1	0.0001	<1y	65y	319.531	4.26482e+06	178.938	509528	8.42341
Osteogenesis imperfecta	CRTAP	0.0001	33	65	314.862	2.257e+06	254.869	5095.28	0.0842341
Cystinosis	CTNS	1e-05	0	<1y	6.807	49765.7	4.152	50952.8	0.842341
Galactosialidosis	CTSA	1e-06	33	65	4.87852	31385.6	3.89608	5095.28	0.0842341
CTSC-related conditions	CTSC	4e-06	5.5	65	12.7813	105927	10.6041	20381.1	0.336937
Neuronal ceroid lipofuscinosis type 10	CTSD	1e-06	9.5	50	1.489	38851.4	-0.0852051	5095.28	0.0842341
Pycnodysostosis	CTSK	1.7e-06	0	81y	26.816	199682	16.921	8661.98	0.143198
Chronic granulomatous disease (CYBA-related)	CYBA	4e-06	0	65y	12.7815	544928	9.6375	20381.1	0.336937
Chronic granulomatous disease (CYBB-related)	CYBB	4e-06	0	65y	12.7815	544928	9.6375	20381.1	0.336937
Congenital adrenal insufficiency	CYP11A1	1e-06	6	81	0.282542	1928.94	0.251462	5095.28	0.0842341
11-beta-hydroxylase-deficient congenital adrenal hyperplasia	CYP11B1	1e-06	0	65y	1.753	13742.4	0.821333	5095.28	0.0842341
Aldosterone synthase deficiency	CYP11B2	1e-06	0	65y	1.753	13742.4	0.821333	5095.28	0.0842341
17-alpha-hydroxylase-deficient congenital adrenal hyperplasia	CYP17A1	2e-05	<1y	65y	64.332	444133	61.758	101906	1.68468
Aromatase deficiency	CYP19A1	1e-06	0	81y	15.774	87478.1	14.777	5095.28	0.0842341
CYP1B1-related conditions	CYP1B1	1e-06	0	65	20.3589	138983	12.9106	5095.28	0.0842341
Congenital adrenal hyperplasia due to 21-hydroxylase deficiency	CYP21A2	7.6e-05	14	65	0.282542	1928.94	0.251462	387242	6.40179
Cerebrotendinous xanthomatosis	CYP27A1	2.57534e-06	2y	17y	7.562	279880	4.081	13122.1	0.216932
Vitamin D-dependent rickets type 1A	CYP27B1	5e-06	2	81	3.10185	93004.2	2.16819	25476.4	0.421171
CYP7B1-related conditions	CYP7B1	1e-06	1	65	1.489	38851.4	-0.0852051	5095.28	0.0842341
Maple syrup urine disease (MSUD) type 2	DBT	1e-06	0	0	0.315	53270.4	0.056	5095.28	0.0842341
Woodhouse-Sakati syndrome	DCAF17	1e-06	2.5	32	46.5398	1.10774e+06	35.8357	5095.28	0.0842341
Severe combined immune deficiency (DCLRE1C-related)	DCLRE1C	1.72414e-05	0	15y	16.258	1.86668e+06	10.288	87849.7	1.45231
Warsaw syndrome	DDX11	1e-06	1	65	1.88282	73057.6	0.325168	5095.28	0.0842341
PJVK-related conditions	DFNB59	1e-06	1	81	15.7742	86747	10.8958	5095.28	0.0842341
Congenital chronic diarrhea	DGAT1	1e-06	1	2.5	0.180051	840117	0.0318689	5095.28	0.0842341
DGUOK-related conditions	DGUOK	1e-06	0	1	0.314696	4060.98	0.17623	5095.28	0.0842341
Smith-Lemli-Opitz syndrome	DHCR7	8.16783e-05	0	40 y	187.431	806598	158.628	416174	6.8801
DHDDS-related disorders - congenital disorder of glycoslylation	DHDDS	0.0001	0	65y	31.953	426482	17.894	509528	8.42341
DHDDS-related disorders - retinitis pigmentosa 59	DHDDS	1e-05	25y	65y	319.531	4.26482e+06	178.938	50952.8	0.842341
Dyskeratosis congenita spectrum disorders	DKC1	1e-06	15	35	2.15424	14712.7	1.49935	5095.28	0.0842341
Dihydrolipoamide dehydrogenase deficiency (DLD)	DLD	1e-06	0	2y	1.18	61074	0.812	5095.28	0.0842341
Spondylocostal dysostosis	DLL3	1e-06	0	2	0.207181	11605	0.0882743	5095.28	0.0842341
DMD-related dystrophinopathy* (including Duchenne/Becker muscular dystrophy and dilated cardiomyopathy)	DMD	0.000280057	5y	19y	643.403	4.54096e+06	550.665	1.42697e+06	23.5904
Primary ciliary dyskinesia	DNAH11	4.4e-05	0	65	140.552	2.00627e+06	117.044	5095.28	0.0842341
Primary ciliary dyskinesia (DNAH5-related)	DNAH5	0.0001	0	65y	319.437	4.74116e+06	264.122	509528	8.42341
Primary ciliary dyskinesia (DNAI1-related)	DNAI1	0.0001	0	65y	319.437	4.74116e+06	264.122	509528	8.42341
Primary ciliary dyskinesia (DNAI2-related)	DNAI2	0.0001	0	65y	319.437	4.74116e+06	264.122	509528	8.42341
Immunodeficiency-centromeric instability-facial anomalies syndrome 1	DNMT3B	9e-06	5.5	8	7.89503	974224	6.07918	45857.6	0.758107
DOK7-related conditions	DOK7	1e-06	0	0	0.314774	11473.9	0.0557149	5095.28	0.0842341
DUOX2-related conditions	DUOX2	0.000333	1	81	1104.59	8.56155e+06	915.466	1.69673e+06	28.05
DYNC2H1-related conditions	DYNC2H1	4e-06	0	0	1.25909	4477.27	0.768048	45857.6	0.758107
Limb-girdle muscular dystrophy type 2B (dysferlinopathy)	DYSF	3.53667e-06	15y	65y	11.301	65247.2	10.805	18020.3	0.297908
Hypohidrotic ectodermal dysplasia (EDA-related)	EDA	7e-06	0	<1 y	2.203	34432	1.41	35667	0.589639
Wolcott-Rallison syndrome	EIF2AK3	5e-05	3.5	10	51.7422	801340	11.5903	254764	4.21171
Leukoencephalopathy with vanishing white matter	EIF2B1	1e-06	3.5	10	8.72233	256952	3.48893	5095.28	0.0842341
Leukoencephalopathy with vanishing white matter	EIF2B2	1e-06	3.5	10	8.72233	256952	3.48893	5095.28	0.0842341
Leukoencephalopathy with vanishing white matter	EIF2B3	1e-06	3.5	10	8.72233	256952	3.48893	5095.28	0.0842341
Leukoencephalopathy with vanishing white matter	EIF2B4	1e-06	3.5	10	8.72233	256952	3.48893	5095.28	0.0842341
Leukoencephalopathy with vanishing white matter (EIF2B5-related)	EIF2B5	1e-05	<1y	<1y	3.148	99034.7	0.46	50952.8	0.842341
Familial dysautonomia	ELP1	1e-05	0	65y	31.953	184488	30.284	50952.8	0.842341
Emery-Dreifuss muscular dystrophy (EMD-related)*	EMD	1e-05	6y	65y	31.953	317357	28.886	50952.8	0.842341
Vici syndrome	EPG5	1e-06	0	2	0.314774	11473.9	0.0557149	5095.28	0.0842341
ERCC2-related conditions	ERCC2	1e-06	1	65	1.489	38851.4	-0.0852051	5095.28	0.0842341
Cockayne syndrome type B	ERCC6	4e-06	0	7y	12.7815	151173	7.1575	20381.1	0.336937
Cockayne syndrome type A	ERCC8	4e-06	2y	12.5y	12.7815	151173	7.1575	20381.1	0.336937
Roberts syndrome	ESCO2	1e-05	0	<1 y	3.148	120398	1.58	50952.8	0.842341
Glutaric acidemia type II (ETFA-related)	ETFA	1e-06	0	65y	0.656	33846.2	0.116	5095.28	0.0842341
Glutaric acidemia type IIB	ETFB	1e-06	0	0	0.312548	46023.2	0.258562	5095.28	0.0842341
Glutaric acidemia type II (ETFDH-related)	ETFDH	1e-06	<1y	3y	0.656	33846.2	0.116	5095.28	0.0842341
Ethylmalonic encephalopathy	ETHE1	1e-05	0	2y	12.127	574075	6.87	50952.8	0.842341
Ellis-van Creveld syndrome (EVC-related)	EVC	1.66667e-05	0	18y	27.55	3.09302e+06	17.3835	84921.4	1.4039
Ellis-van Creveld syndrome (EVC2-related)	EVC2	1.66667e-05	0	18y	27.55	3.09302e+06	17.3835	84921.4	1.4039
Pontocerebellar hypoplasia type 1B	EXOSC3	1e-06	0	22.5	1.1635	27995.8	0.779454	5095.28	0.0842341
Retinitis pigmentosa 25	EYS	0.0001	25y	65y	319.531	4.26482e+06	178.938	509528	8.42341
Prothrombin-related thrombophilia	F2	1.9e-05	0	65y	292.34	1.6674e+06	228.258	96810.4	1.60045
Factor V Leiden thrombophilia	F5	1e-06	0	81y	15.774	90004.5	12.324	5095.28	0.0842341
Factor IX deficiency (hemophilia B)	F9	4e-05	0	11y	148.016	2.9083e+07	118.413	203811	3.36937
Factor XI deficiency (hemophilia C)	F9	1e-06	0	65y	15.386	87758.1	12.014	5095.28	0.0842341
Tyrosinemia type I	FAH	1.92009e-06	0	0	2.317	113029	1.414	9783.4	0.161737
Retinitis pigmentosa 28	FAM161A	0.0002	25y	65y	639.063	8.52965e+06	357.875	1.01906e+06	16.8468
Fanconi anemia type A	FANCA	1e-06	0	30y	2.007	57119.3	1.60567	5095.28	0.0842341
Fanconi anemia type B	FANCB	1e-06	5.5	40	2.00707	55139.3	1.60566	5095.28	0.0842341
Fanconi anemia type C	FANCC	1e-06	0	30y	2.007	57119.3	1.60567	5095.28	0.0842341
Fanconi anemia type D2	FANCD2	1e-06	5.5	40	2.00707	55139.3	1.60566	5095.28	0.0842341
Fanconi anemia type E	FANCE	1e-06	5.5	40	2.00707	55139.3	1.60566	5095.28	0.0842341
Fanconi anemia type G	FANCG	1e-06	0	30y	2.007	57119.3	1.60567	5095.28	0.0842341
Fanconi anemia type I	FANCI	1e-06	5.5	40	2.00707	55139.3	1.60566	5095.28	0.0842341
Fanconi anemia type L	FANCL	1e-06	5.5	40	2.00707	55139.3	1.60566	5095.28	0.0842341
Fructose-1,6-bisphosphatase deficiency	FBP1	9e-06	1	65	28.7578	637528	26.3217	45857.6	0.758107
Parkinson disease 15	FBXO7	1e-06	38.5	65	1.489	38851.4	-0.0852051	5095.28	0.0842341
Fumarate hydratase deficiency	FH	1e-06	0	65y	0.792	61265.5	0.14	5095.28	0.0842341
FHL1-related conditions	FHL1	5e-06	26.5	65	7.44501	194257	-0.426026	25476.4	0.421171
FKBP10-related conditions	FKBP10	1e-06	2.5	65	3.14862	22570	2.40439	5095.28	0.0842341
FKRP-related disorders (including Walker-Warburg syndrome)	FKRP	5e-06	0	<3 y	6.263	267945	2.881	25476.4	0.421171
FKTN-related disorders	FKTN	1e-06	0	<1y	3.195	64453.4	2.605	5095.28	0.0842341
Trimethylaminuria	FMO3	1e-06	0	81	24.3972	166562	22.4906	5095.28	0.0842341
Severe combined immunodeficiency due to FOXN1 deficiency	FOXN1	1e-06	1	2.5	0.834938	177312	0.417469	5095.28	0.0842341
Mitochondrial complex I deficiency 19	FOXRED1	1e-06	1	13	1.21269	53529.7	0.214646	5095.28	0.0842341
Fraser syndrome	FRAS1	5e-06	0	1	1.57387	47190	0.229785	25476.4	0.421171
Fraser syndrome	FREM2	5e-06	0	1	3.14774	94380	0.45957	25476.4	0.421171
Fucosidosis	FUCA1	9e-06	5.5	10	10.5555	759574	-1.89999	45857.6	0.758107
Fragile X Syndrome	FXS	0.0005613	0	81y	8854.12	4.71829e+08	3404.12	2.85998e+06	47.2806
Glycogen storage disease type Ia	G6PC	1e-05	0	65y	32.166	1.10926e+06	24.446	50952.8	0.842341
Severe congenital neutropenia due to G6PC3 deficiency	G6PC3	1e-06	0	21	1.79123	46348.8	0.317048	5095.28	0.0842341
Glucose-6-phosphate dehydrogenase (G6PD) deficiency*	G6PD	1e-05	0	0	32.166	660335	24.124	50952.8	0.842341
Glycogen storage disease type II (Pompe disease)	GAA	2.5e-05	22y	65y	69.224	545880	58.572	127382	2.10585
Krabbe disease	GALC	1e-05	0	3y	6.807	760713	4.547	50952.8	0.842341
Epimerase deficiency galactosemia	GALE	1e-06	1	65	0.986671	233227	0.75038	5095.28	0.0842341
Galactokinase deficiency galactosemia	GALK1	1e-06	0	65y	15.774	87646.6	14.78	5095.28	0.0842341
Mucopolysaccharidosis type IVA	GALNS	2e-06	1	65	3.76563	27415.3	2.58341	10190.6	0.168468
Hyperphosphatemic familial tumoral calcinosis	GALNT3	1e-06	5	19	2.00094	59537.9	1.75519	5095.28	0.0842341
Galactosemia (GALT-related)	GALT	1.5798e-05	0	6y	4.973	438230	0.88	80495.3	1.33073
Guanidinoacetate methyltransferase deficiency	GAMT	1e-06	<1y	2y	3.195	73922.2	2.745	5095.28	0.0842341
Arginine:glycine amidinotransferase deficiency	GATM	1e-06	1	81	3.31707	25710.4	2.74915	5095.28	0.0842341
Gaucher disease	GBA	2.15024e-05	0	65y	10.491	1.66447e+06	1.574	109561	1.81124
Glycogen storage disease type IV/adult polyglucosan body disease	GBE1	1e-05	0	65y	12.127	815704	9.216	50952.8	0.842341
Glutaric acidemia type I	GCDH	3.11875e-06	0	0	2.123	106918	0.376	15890.9	0.262705
GCH1-related conditions	GCH1	1e-06	3.5	10	8.72233	256952	3.48893	5095.28	0.0842341
GDF5-related conditions	GDF5	1e-06	1	65	3.14862	22570	2.54869	5095.28	0.0842341
Combined oxidative phosphorylation deficiency (GFM1-related)	GFM1	1e-05	0	<1y	3.148	499410	3.022	50952.8	0.842341
GHR-related conditions	GHR	5e-06	1	65	15.9766	306806	10.7073	25476.4	0.421171
Charcot-Marie-Tooth disease, X-linked (GJB1-related)	GJB1	0.00015	6y	65y	479.297	3.99561e+06	405.701	764293	12.6351
GJB2-related DFNB1 nonsyndromic hearing loss and deafness	GJB2	0.00185	10y	81y	29182.3	1.68397e+08	10671.1	9.42627e+06	155.833
Fabry disease	GLA	2e-05	6y	59y	65.863	357147	357.596	101906	1.68468
Mucopolysaccharidosis type IVB (Morquio B syndrome)/GM1 gangliosidosis	GLB1	3.4e-06	<1y	18y	7.324	337776	5.585	17324	0.286396
Glycine encephalopathy (GLDC-related)	GLDC	7.27771e-07	0	0	0.229	38768.7	0.041	3708.2	0.0613032
Lethal congenital contracture syndrome 1/lethal arthrogryposis with anterior horn cell disease	GLE1	3e-05	0	0	9.443	297104	1.379	152859	2.52702
Inclusion body myopathy 2	GNE	7.54421e-07	26y	65y	2.411	13918.1	2.285	3843.99	0.063548
Rhizomelic chondrodysplasia punctata type 2	GNPAT	9e-06	0	5	8.38477	51954	5.29064	5095.28	0.0842341
Mucolipidosis type II/III (GNPTAB-related)	GNPTAB	5e-07	2y	6y	1.326	14902	0.656	2547.64	0.0421171
Mucolipidosis type III (GNPTG-related)	GNPTG	1.86113e-07	0	0	0.595	4584	0.375	948.298	0.0156771
Mucopolysaccharidosis type IIID (Sanfilippo syndrome)	GNS	1e-05	2y	18y	17.4634	698446	12.665	50952.8	0.842341
Geroderma osteodysplastica	GORAB	1e-06	0	81	3.58377	26132.7	2.9273	25476.4	0.421171
Bernard-Soulier syndrome (GP1BA-related)	GP1	1e-06	0	<1y	15.3865	87758.1	12.309	5095.28	0.0842341
Bernard-Soulier syndrome (GP9-related)	GP9	1e-06	0	<1y	15.3865	87758.1	12.309	5095.28	0.0842341
Primary hyperoxaluria type 2	GRHPR	1e-06	0	65y	2.797	10437	2.374	5095.28	0.0842341
Fraser syndrome	GRIP1	2e-06	0	0	0.629393	8121.95	0.35246	5095.28	0.0842341
Glutathione synthetase deficiency	GSS	1e-06	0	65	25.313	660474	-1.44849	5095.28	0.0842341
GUCY2D-related conditions	GUCY2D	9e-06	2.5	65	20.3589	154271	11.9044	5095.28	0.0842341
Mucopolysaccharidosis type VII	GUSB	4e-06	0	0	1.25909	134097	0.841075	20381.1	0.336937
Medium/short-chain 3-hydroxyacyl-CoA dehydrogenase deficiency	HADH	1e-06	0	1	0.312548	46023.2	0.258562	5095.28	0.0842341
Long chain 3-hydroxyacyl-CoA dehydrogenase (LCHAD) deficiency	HADHA	2.03767e-06	0	0	6.554	578562	1.572	10382.5	0.171641
Mitochondrial trifunctional protein deficiency	HADHB	5e-05	0	2	15.7348	2.3791e+06	2.78506	254764	4.21171
Hereditary hemochromatosis type 2	HAMP	1e-06	30	65	3.42484	23391.7	3.28756	5095.28	0.0842341
Congenital neutropenia (HAX1-related)	HAX1	1e-05	0	65y	2.116	471468	1.058	50952.8	0.842341
Alpha-thalassemia	HBA1/HBA2	1e-06	0	65y	15.386	2.96308e+06	12.309	5095.28	0.0842341
HBB-related hemoglobinopathies (including beta-thalassemia and sickle cell disease)	HBB	1e-05	0	30y	20.071	3.9436e+06	16.057	50952.8	0.842341
Cobalamin X deficiency	HCFC1	1e-06	1	65	0.282542	1928.94	0.251462	5095.28	0.0842341
Tay-Sachs disease/hexosaminidase A deficiency	HEXA	1e-05	<1y	5y	8.349	61042.2	5.093	50952.8	0.842341
Sandhoff disease	HEXB	1e-05	<1y	<1y	4.879	545251	3.259	50952.8	0.842341
Hereditary hemochromatosis (HFE-related)	HFE	1e-05	6y	20y	26.613	1.71891e+06	21.6907	50952.8	0.842341
Alkaptonuria	HGD	1e-05	<1y	65y	31.953	177245	30.674	50952.8	0.842341
Mucopolysaccharidosis type IIIC (Sanfilippo syndrome)/retinitis pigmentosa 73	HGSNAT	1e-05	3y	20y	17.4634	698446	13.665	50952.8	0.842341
Hereditary hemochromatosis (HJV-related)	HJV	1e-05	0	<1y	26.613	1.71891e+06	21.6907	50952.8	0.842341
Holocarboxylase synthetase deficiency	HLCS	1e-06	0	30y	0.315	53270.4	0.056	5095.28	0.0842341
3-hydroxy-3-methylglutarayl-CoA (HMG-CoA) lyase deficiency	HMGCL	1e-06	2y	65y	3.19533	112425	2.15367	5095.28	0.0842341
Heme oxygenase 1 deficiency	HMOX1	1e-06	9	6	0.834938	177312	0.417469	5095.28	0.0842341
Primary hyperoxaluria type 3	HOGA1	1e-06	0	65y	2.797	10437	2.374	5095.28	0.0842341
Tyrosinemia type III	HPD	1e-06	1	81	0.9895	107403	0.75202	5095.28	0.0842341
HPRT1-related conditions	HPRT1	3e-06	1	40	48.6846	1.1217e+06	37.4871	15285.9	0.252702
Hermansky-Pudlak syndrome (HPS1-related)	HPS1	1e-06	0	<1 y	3.1955	36925.7	1.7895	5095.28	0.0842341
Hermansky-Pudlak syndrome (HPS3-related)	HPS3	1e-06	0	3y	3.1955	36925.7	1.7895	5095.28	0.0842341
Hermansky-Pudlak syndrome type 4	HPS4	1e-06	1	45	15.3863	178040	9.70849	5095.28	0.0842341
Hermansky-Pudlak syndrome type 5	HPS5	1e-06	1	81	15.3863	178040	9.70849	5095.28	0.0842341
Hermansky-Pudlak syndrome type 6	HPS6	1e-06	1	81	15.3863	178040	9.70849	5095.28	0.0842341
2-methyl-3-hydroxybutyric aciduria	HSD17B10	1e-06	1	4	0.180359	25615.3	0.0817395	5095.28	0.0842341
17-beta hydroxysteroid dehydrogenase 3 deficiency	HSD17B3	7e-06	6	81	59.4706	406011	56.7117	35667	0.589639
D-bifunctional protein deficiency	HSD17B4	1e-06	0	3y	0.488	54471.2	0.086	5095.28	0.0842341
3-beta-hydroxysteroid dehydrogenase type II deficiency (congenital adrenal hyperplasia)	HSD3B2	1e-06	0	65y	1.753	13742.4	0.821333	5095.28	0.0842341
Mucopolysaccharidosis type IX	HYAL1	1e-06	5y	18y	1.653	63213.1	1.104	5095.28	0.0842341
Hydrolethalus syndrome type 1	HYLS1	2.934e-06	0	<1 y	0.924	29056.8	0.135	14949.6	0.247143
Mucopolysaccharidosis type II (Hunter syndrome)	IDS	6.17284e-06	3y	20y	10.78	813962	5.49	31452.4	0.519964
Mucopolysaccharidosis type I (including Hurler, Hurler-Scheie, and Scheie syndromes)	IDUA	1e-05	3y	20y	17.463	606243	13.791	50952.8	0.842341
IGHMBP2-related conditions	IGHMBP2	1e-06	0	1	0.314774	11473.9	0.0557149	5095.28	0.0842341
Combined immunodeficiency due to IKBKB deficiency	IKBKB	1e-06	1	2	0.834938	177312	0.417469	5095.28	0.0842341
X-linked severe combined immunodeficiency (X-SCID)	IL2RG	2e-05	0	<1 y	6.295	1.40287e+06	3.148	101906	1.68468
Severe combined immunodeficiency due to IL7R-alpha deficiency	IL7R	1e-06	1	65	0.914499	24568.1	0.539554	5095.28	0.0842341
Nephronophthisis	INVS	2e-06	0	3	2.42538	8647.74	1.47948	10190.6	0.168468
Junctional epidermolysis bullosa with pyloric atresia	ITGA6	1e-06	0	1	0.314774	40764.1	0.219082	5095.28	0.0842341
ITGB3-related conditions	ITGB3	1e-06	1	81	13.6993	712364	11.9317	5095.28	0.0842341
Junctional epidermolysis bullosa with pyloric atresia	ITGB4	1e-06	0	6	0.879057	113840	0.611823	5095.28	0.0842341
Isovaleric acidemia	IVD	4e-06	<1y	65y	12.781	268596	10.978	20381.1	0.336937
Severe combined immunodeficiency due to JAK3 deficiency	JAK3	1e-05	0	5	4.17469	886558	2.08735	50952.8	0.842341
Bartter syndrome type 2	KCNJ1	1e-06	0	65	2.90187	10318.9	2.46659	5095.28	0.0842341
Familial hyperinsulinism (KCNJ11-related)	KCNJ11	1e-06	<1y	50y	1.957	66470.6	1.587	5095.28	0.0842341
L1 syndrome	L1CAM	1e-06	0	1	0.314774	11473.9	0.0557149	5095.28	0.0842341
LAMA2-related muscular dystrophy	LAMA2	4.88176e-06	0	65y	15.599	201881	12.341	24874	0.411211
Junctional epidermolysis bullosa (LAMA3-related)	LAMA3	3.5e-06	0	0	1.10167	149711	0.766667	17833.5	0.29482
Junctional epidermolysis bullosa (LAMB3-related)	LAMB3	3.5e-06	0	0	1.10167	149711	0.766667	17833.5	0.29482
Junctional epidermolysis bullosa LAMC2-related	LAMC2	3.5e-06	0	0	1.10167	149711	0.766667	17833.5	0.29482
Muscular dystrophy-dystroglycanopathy	LARGE1	1e-06	1	65	1.489	38851.4	-0.0852051	5095.28	0.0842341
Leber congenital amaurosis 5	LCA5	1e-05	<1y	65y	31.953	426482	17.894	50952.8	0.842341
Familial hypercholesterolemia (LDLR-related)	LDLR	0.004	48y	81y	10401	6.92072e+07	10865	2.03811e+07	336.937
Familial hypercholesterolemia (LDLRAP1-related)	LDLRAP1	0.004	0	3y	7619.37	3.41524e+07	4132.88	2.03811e+07	336.937
Combined pituitary hormone deficiency (LHX3-related)	LHX3	0.000125	0	65y	219.141	1.7178e+06	102.653	636910	10.5293
Stüve-Wiedemann syndrome	LIFR	1e-06	0	0	0.315	1567.01	0.199	5095.28	0.0842341
LIG4 syndrome	LIG4	1e-06	1	65	3.19531	285160	2.21398	5095.28	0.0842341
Lysosomal acid lipase deficiency (includes Wolman disease and cholesterol ester storage disease)	LIPA	1e-05	4y	65y	3.148	532704	0.557	50952.8	0.842341
Cobalamin F deficiency	LMBRD1	5e-06	1	65	7.44501	188897	5.73149	25476.4	0.421171
Autosomal recessive deafness 77 (DFNB77)	LOXHD1	0.0005	7y	65y	7887.1	4.55126e+07	5447.89	2.54764e+06	42.1171
Lipoprotein lipase deficiency	LPL	4e-06	4y	65y	12.781	72734.1	12.27	20381.1	0.336937
LRAT-related conditions	LRAT	1e-06	1	65	20.3589	161919	11.401	509528	8.42341
Donnai-Barrow syndrome	LRP2	1e-06	0	65	20.3589	161919	11.401	5095.28	0.0842341
Leigh syndrome, French Canadian type	LRPPRC	1e-05	0	<1y	3.148	521245	3.022	50952.8	0.842341
Chediak-Higashi syndrome	LYST	1e-06	6	10	8.72233	256952	3.48893	5095.28	0.0842341
Retinitis pigmentosa 62	MAK	1e-06	30	65	24.3972	196555	17.9005	5095.28	0.0842341
Alpha-mannosidosis	MAN2B1	2e-06	4y	8y	9.541	102150	4.54	10190.6	0.168468
Beta-mannosidosis	MANBA	1e-06	33	81	4.87856	31385.8	3.89609	5095.28	0.0842341
3-methylcrotonyl-CoA carboxylase (3-MCC) deficiency (MCCC1/2-related)	MCCC1	2e-06	2y	65y	6.39067	224852	4.30733	10190.6	0.168468
Methylmalonic acidemia	MCEE	1.3e-05	6	65	12.8635	592096	9.77626	66238.7	1.09504
Mucolipidosis type IV	MCOLN1	1e-05	0	18y	26.515	1.35449e+06	17.6	50952.8	0.842341
Primary microcephaly	MCPH1	1.2e-05	0	81	17.868	324980	13.7556	61143.4	1.01081
MECP2-related conditions	MECP2	1e-06	1	65	1.489	38851.4	-0.0852051	5095.28	0.0842341
Childhood-onset dystonia with optic atrophy and basal ganglia abnormalities	MECR	1e-06	1	65	1.489	38851.4	-0.0852051	5095.28	0.0842341
Postnatal progressive microcephaly with seizures and brain atrophy/infantile cerebral and cerebellar atrophy (MED17-related)	MED17	1e-05	<1y	7.5y	3.148	277396	1.58	50952.8	0.842341
Familial Mediterranean fever	MEFV	1e-05	0	65y	55.943	585710	35.794	50952.8	0.842341
Spondylothoracic dysostosis	MESP2	1e-06	0	0	0.315	1567.01	0.199	5095.28	0.0842341
Neuronal ceroid-lipofuscinosis (MFSD8-related)	MFSD8	1e-05	4y	40y	24.968	262897	18.605	50952.8	0.842341
Opitz GBBB syndrome	MID1	1.7e-05	1	65	20.691	333929	10.6269	86619.8	1.43198
MKKS-related conditions	MKKS	0.0001	6	65	2035.89	1.48537e+07	1228.17	5095.28	0.0842341
MKS1-related disorders	MKS1	1e-05	0	<1 y	12.019	206001	7.692	50952.8	0.842341
Megalencephalic leukoencephalopathy with subcortical cysts type 1	MLC1	1e-06	0	48y	2.651	48578.7	2.203	5095.28	0.0842341
Malonyl-CoA decarboxylase deficiency	MLYCD	1e-06	5	0	0.312548	46023.2	0.258562	5095.28	0.0842341
Methylmalonic acidemia (MMAA-related)	MMAA	4.11524e-06	0	65y	3.7355	132708	3.3115	20968.3	0.346644
Methylmalonic acidemia (MMAB-related)	MMAB	4.91664e-07	0	3y	3.7355	132708	3.3115	2505.17	0.0414149
Methylmalonic acidemia with homocystinuria, cobalamin C type	MMACHC	1.64612e-05	<1y	4y	3.7605	483182	0.6655	83874.7	1.3866
Methylmalonic acidemia with homocystinuria, cobalamin D type	MMADHC	1e-06	0	30y	3.7605	483182	0.6655	5095.28	0.0842341
Molybdenum cofactor deficiency	MOCS1	9e-06	1	3	1.62323	230537	0.735656	45857.6	0.758107
Molybdenum cofactor deficiency	MOCS2	9e-06	1	3	1.62323	230537	0.735656	45857.6	0.758107
Congenital disorder of glycosylation (MPI-related)	MPI	1e-06	4y	65y	0.656	64034.5	0.315	5095.28	0.0842341
Congenital amegakaryocytic thrombocytopenia	MPL	1e-05	0	3y	12.525	670486	10.02	50952.8	0.842341
Mitochondrial DNA depletion syndrome (MPV17-related)	MPV17	1e-05	2y	5y	11.036	575964	9.641	50952.8	0.842341
Ataxia-telangiectasia-like disorder	MRE11	1e-06	1	65	1.489	38851.4	-0.0852051	5095.28	0.0842341
Homocystinuria due to MTHFR deficiency	MTHFR	1e-05	0	2y	31.953	757526	25.252	50952.8	0.842341
X-linked myotubular myopathy	MTM1	1.25489e-05	0	<1y	3.95	124278	0.577	63940.2	1.05705
Homocystinuria due to cobalamin G deficiency	MTR	4e-06	1	65	12.8191	282625	11.0108	20381.1	0.336937
Homocystinuria, cobalamin E type	MTRR	1e-05	6y	30y	31.953	833011	27.446	50952.8	0.842341
Abetalipoproteinemia	MTTP	1e-05	6y	30y	31.953	791583	22.048	50952.8	0.842341
MUSK-related conditions	MUSK	1e-06	1	65	1.489	38851.4	-0.0852051	5095.28	0.0842341
Methylmalonic acidemia (MUT-related)	MUT	1.57872e-06	0	3y	0.497	84099.1	0.073	8044.03	0.132982
MVK-related conditions	MVK	1e-06	1	81	24.3972	208557	13.6624	5095.28	0.0842341
Nonsyndromic deafness	MYO15A	1e-06	0	81	15.7742	86747	10.8958	5095.28	0.0842341
Usher syndrome type IB/MYO7A-related disorders	MYO7A	6.82473e-06	2.5y	65 y	26.6277	314943	14.9115	34773.9	0.574875
Alpha-N-acetylgalactosaminidase deficiency	NAGA	1e-06	1	65	1.88282	12974.7	1.17752	5095.28	0.0842341
Mucopolysaccharidosis type IIIB	NAGLU	1e-05	10y	20y	17.463	698446	11.665	50952.8	0.842341
N-acetylglutamate synthase deficiency	NAGS	1e-05	<1y	2y	4.879	550790	0.864	50952.8	0.842341
Nijmegen breakage syndrome	NBN	1e-05	0	<1 y	21.542	534911	7.575	50952.8	0.842341
Chronic granulomatous disease	NCF2	3e-06	5	65	2.7435	73704.3	1.61866	15285.9	0.252702
Charcot-Marie-Tooth disease (NDRG1-related)	NDRG1	0.00015	5y	65y	479.297	3.99561e+06	405.701	764293	12.6351
Mitochondrial complex I deficiency 10	NDUFAF2	0.0009	6	13	1091.42	7.44328e+06	1019.02	4.58576e+06	75.8107
Mitochondrial complex I deficiency/Leigh syndrome (NDUFAF5-related)	NDUFAF5	1e-05	0	10y	12.127	535389	11.431	50952.8	0.842341
Mitochondrial complex I deficiency 1	NDUFS4	0.0009	0	1	283.227	4.28239e+07	50.1311	4.58576e+06	75.8107
Mitochondrial complex I deficiency/Leigh syndrome(NDUFS6-related)	NDUFS6	1e-05	0	0	3.148	521245	3.022	50952.8	0.842341
Mitochondrial complex I deficiency 3	NDUFS7	0.0009	0	1	283.227	4.28239e+07	50.1311	4.58576e+06	75.8107
Mitochondrial complex I deficiency 4	NDUFV1	0.0009	0	1	283.227	4.28239e+07	50.1311	4.58576e+06	75.8107
Nemaline myopathy 2	NEB	5.88961e-06	0	2y	2.874	90407.7	0.4195	30009.2	0.496106
Sialidosis	NEU1	1e-06	0	20	1.1635	15634.8	-0.0269054	5095.28	0.0842341
Congenital disorder of glycosylation type Iv	NGLY1	1e-06	0	1	0.312548	46023.2	0.258562	5095.28	0.0842341
Niemann-Pick disease type C (NPC1-related)	NPC1	4.78688e-06	0	<1y	9.30385	972269	6.57321	24390.5	0.403219
Niemann-Pick disease type C (NPC2-related)	NPC2	1e-06	0	0	9.30385	972269	6.57321	5095.28	0.0842341
Nephronophthisis	NPHP1	1.1e-05	1.0-33	13-81	16.379	427366	-0.937256	56048.1	0.926576
Nephrotic syndrome/congenital Finnish nephrosis (NPHS1-related)	NPHS1	1e-06	0	10y	2.097	9642.73	1.763	5095.28	0.0842341
Nephrotic syndrome/steroid-resistant nephrotic syndrome (NPHS2-related)	NPHS2	1e-06	25y	30y	2.039	9376.83	1.715	5095.28	0.0842341
NR0B1-related conditions	NR0B1	1e-06	5.5-30	65-81	24.3972	166562	22.4906	5095.28	0.0842341
Enhanced S-cone syndrome/retinitis pigmentosa 37	NR2E3	0.00025	35y	65y	3943.58	2.43554e+07	3215.17	1.27382e+06	21.0585
NSMCE3 deficiency	NSMCE3	1e-06	0	3	0.834938	177312	0.417469	5095.28	0.0842341
Congenital insensitivity to pain with anhidrosis	NTRK1	1e-06	0	25y	1.961	11458.1	1.7	5095.28	0.0842341
Ornithine aminotransferase deficiency	OAT	1e-06	40y	81y	3.195	17719.9	3.067	5095.28	0.0842341
Oculocutaneous albinism type 2	OCA2	4.9e-05	1	81	156.57	1.2976e+06	107.499	249669	4.12747
OCRL-related conditions	OCRL	1e-06	0	40	2.90187	10318.9	2.46659	5095.28	0.0842341
3-methylglutaconic aciduria type III (Costeff optic atrophy)	OPA3	1e-06	1y	65y	1.957	112158	1.109	5095.28	0.0842341
OSTM1 deficiency associated osteopetrosis	OSTM1	1e-06	0	1	0.0315705	2618.84	0.0199204	25476.4	0.421171
Ornithine transcarbamylase (OTC) deficiency	OTC	7.84884e-06	0	65y	12.729	467211	8.579	39992.1	0.66114
Nonsyndromic deafness	OTOA	1e-06	0	81	15.7742	86747	10.8958	5095.28	0.0842341
OTOF-related conditions	OTOF	0.0002	1	80	3154.84	2.21177e+07	2179.15	1.01906e+06	16.8468
Osteogenesis imperfecta	P3H1	1e-06	0	65	3.14862	22570	2.54869	5095.28	0.0842341
Phenylalanine hydroxylase deficiency (including phenylketonuria (PKU)	PAH	0.000115166	0	0	367.991	1.4003e+07	183.996	586803	9.70091
Pantothenate kinase-associated neurodegeneration	PANK2	2e-06	15	30	2.32699	31269.7	-0.0538109	10190.6	0.168468
Pyruvate carboxylase deficiency	PC	1e-06	<1y	65y	0.315	53270.4	0.056	5095.28	0.0842341
Biopterin-deficient hyperphenylalaninemia	PCBD1	1e-06	1	65	1.489	38851.4	-0.0852051	5095.28	0.0842341
Propionic acidemia (PCCA-related)	PCCA	5.06498e-07	<1y	20y	2.0845	52035	1.584	2580.75	0.0426644
Propionic acidemia (PCCB-related)	PCCB	2.06409e-06	<1y	65y	2.0845	52035	1.584	10517.1	0.173867
Usher syndrome type IF/PCDH15-related disorders	PCDH15	1e-05	2.5y	65 y	26.6277	314943	14.9115	50952.8	0.842341
Microcephalic osteodysplastic primordial dwarfism type II	PCNT	1e-06	0	41	1.21712	19642.9	0.625112	5095.28	0.0842341
Pyruvate dehydrogenase deficiency (PDHA1-related)	PDHA1	1e-06	0	<1y	0.315	53270.4	0.046	5095.28	0.0842341
Pyruvate dehydrogenase deficiency (PDHB-related)	PDHB	1e-06	0	<1y	0.315	53270.4	0.046	5095.28	0.0842341
Prolidase deficiency	PEPD	1e-06	7	65	3.49364	28954.1	2.40176	5095.28	0.0842341
Mitochondrial complex IV deficiency 12	PET100	1e-06	1	2	0.314696	47582.1	0.0557012	5095.28	0.0842341
Zellweger spectrum disorder (PEX1-related)	PEX1	2e-05	0	<1 y	12.4074	390123	8.6728	101906	1.68468
Zellweger spectrum disorder (PEX10-related)	PEX10	2e-05	0	<1 y	12.4074	390123	8.6728	101906	1.68468
Zellweger spectrum disorder (PEX12-related)	PEX12	2e-05	0	<1 y	12.4074	390123	8.6728	101906	1.68468
Zellweger spectrum disorder	PEX13	5e-06	0	1	1.57387	57369.7	0.278575	565576	9.34999
Zellweger spectrum disorder	PEX16	5e-06	0	1	1.57387	57369.7	0.278575	5095.28	0.0842341
Zellweger spectrum disorder (PEX2-related)	PEX2	2e-05	0	3y	12.4074	390123	8.6728	101906	1.68468
Zellweger spectrum disorder	PEX26	5e-06	0	1	1.57387	57369.7	0.278575	168144	2.77973
PEX5-related conditions	PEX5	5e-06	0	1	0.312548	46023.2	0.258562	25476.4	0.421171
Zellweger spectrum disorder (PEX6-related)	PEX6	2e-05	0	<1 y	12.4074	390123	8.6728	101906	1.68468
Rhizomelic chondrodysplasia punctata type 1/Refsum disease (PEX7-related)	PEX7	1e-05	0	2y	3.148	99034.7	1.58	50952.8	0.842341
Glycogen storage disease type VII	PFKM	1e-06	<1y	5y	0.315	53270.4	0.056	5095.28	0.0842341
PGM3-congenital disorder of glycosylation	PGM3	1e-06	5.5	33	1.30732	25774.9	1.01971	5095.28	0.0842341
Phosphoglycerate dehydrogenase deficiency/Neu-Laxova syndrome	PHGDH	1e-05	0	<1 y	3.148	99034.7	0.46	50952.8	0.842341
Glycogen storage disease type IXb	PHKB	9e-06	6	81	15.9632	145949	14.8084	45857.6	0.758107
Glycogen storage disease type IXc	PHKG2	9e-06	3	81	26.025	218359	21.3086	45857.6	0.758107
Refsum disease	PHYH	5e-06	33	65	7.44501	194257	-0.426026	25476.4	0.421171
PIGN-congenital disorder of glycosylation	PIGN	1e-06	0	7	0.172203	6033.73	0.0304799	5095.28	0.0842341
Polycystic kidney disease (PKHD1-related)	PKHD1	1.88704e-05	40 y	81y	36.806	137336	31.285	96150	1.58953
PLA2G6-related conditions	PLA2G6	1e-06	2	10	8.72233	256952	3.48893	5095.28	0.0842341
PLEKHG5-related conditions	PLEKHG5	1e-06	6	65	1.489	38851.4	-0.0852051	5095.28	0.0842341
Ehlers-Danlos syndrome, kyphoscoliotic type	PLOD1	1e-05	0	65	14.89	388514	-0.852051	50952.8	0.842341
PLP1-related conditions	PLP1	4e-05	1	10	46.5191	1.37041e+06	18.6076	203811	3.36937
Congenital disorder of glycosylation (PMM2-related)	PMM2	3.15194e-05	0	0	100.714	3.41842e+06	52.493	160600	2.65501
Pyridoxal 5‚Ä≤-phosphate-dependent epilepsy	PNPO	1e-06	0	81	3.65739	110297	2.7374	5095.28	0.0842341
POLG-related conditions	POLG	1e-06	1.0-24	3.0-65	0.120267	16010.9	0.0212873	5095.28	0.0842341
Xeroderma pigmentosum, variant type	POLH	1e-06	28	33	2.15424	14707.2	1.49935	5095.28	0.0842341
POMGNT1-related disorders (including muscle eye brain disease)	POMGNT1	6.71275e-07	0	<1y	0.211	6647.95	0.031	3420.34	0.0565443
Muscular dystrophy-dystroglycanopathy	POMT1	1.7e-05	0-3	1.0-65	25.313	460388	-4.55139	86619.8	1.43198
Muscular dystrophy-dystroglycanopathy	POMT2	1.7e-05	1	1.0-65	25.313	460388	-4.55139	86619.8	1.43198
Cytochrome P450 oxidoreductase deficiency	POR	1e-06	1	65	0.282542	1928.94	0.251462	5095.28	0.0842341
Combined pituitary hormone deficiency	POU1F1	0.000286	0	65	501.393	3.74561e+06	234.871	1.45725e+06	24.091
Neuronal ceroid-lipofuscinosis (PPT1-related)	PPT1	1.31311e-06	0	2y	0.641	20156.7	1.422	6690.67	0.110609
Retinitis pigmentosa 36	PRCD	1e-06	11	65	20.3589	138983	12.9106	1.36044e+06	22.4905
Brittle cornea syndrome	PRDM5	1e-06	1	65	20.3589	161919	11.401	5095.28	0.0842341
Familial hemophagocytic lymphohistiocytosis type 2	PRF1	1e-05	1	2	4.17469	886558	2.08735	50952.8	0.842341
Combined pituitary hormone deficiency (PROP1-related)	PROP1	0.000125	<1y	65y	219.141	1.7178e+06	102.653	636910	10.5293
PRPS1-related disorders* (including Charcot-Marie-Tooth disease type 5 and Arts syndrome)	PRPS1	0.00015	6y	65y	479.297	3.99561e+06	368.961	764293	12.6351
Combined SAP deficiency	PSAP	1e-05	0	0	3.148	351775	2.103	50952.8	0.842341
Severe combined immunodeficiency due to CD45 deficiency	PTPRC	1e-06	1	4	0.834938	177312	0.417469	5095.28	0.0842341
Tetrahydrobiopterin deficiency (PTS-related)	PTS	1e-06	0	<1y	1.746	32350.5	1.563	5095.28	0.0842341
Mitochondrial myopathy and sideroblastic anemia 1	PUS1	1e-05	6y	65y	153.863	1.78879e+06	120.13	50952.8	0.842341
Glycogen storage disease type V	PYGM	1e-05	<1y	5y	32.166	178381	24.124	50952.8	0.842341
Biopterin-deficient hyperphenylalaninemia	QDPR	1e-06	1	7	0.172203	6033.73	0.0304799	5095.28	0.0842341
Carpenter syndrome (RAB23-related)	RAB23	1e-06	0	0	0.315	27398.9	0.199	5095.28	0.0842341
Severe combined immunodeficiency due to RAG1 deficiency	RAG1	1e-06	1	5	0.834938	177312	0.417469	5095.28	0.0842341
Severe combined immunodeficiency/Omenn syndrome (RAG2-related)	RAG2	1e-05	0	15 y	16.258	1.86668e+06	10.288	50952.8	0.842341
Congenital myasthenic syndrome (RAPSN-related)	RAPSN	1e-06	0	65y	0.419	12257.4	0.332	5095.28	0.0842341
Pontocerebellar hypoplasia (RARS2-related)	RARS2	1e-06	0	2y	0.488	15350.4	0.072	5095.28	0.0842341
Leber congenital amaurosis 13	RDH12	1e-05	<1y	65y	31.953	426482	17.894	50952.8	0.842341
RLBP1-related conditions	RLBP1	1e-06	5	65	20.3589	152359	12.0302	254764	4.21171
Cartilage-hair hypoplasia-anauxetic dysplasia spectrum disorders	RMRP	1e-05	0	30y	134.213	1.16973e+06	105.489	50952.8	0.842341
Aicardi-Goutieres syndrome 4	RNASEH2A	0.0003	1	7	348.893	1.02781e+07	139.557	1.52859e+06	25.2702
Aicardi-Goutieres syndrome 2	RNASEH2B	0.0003	2	65	1368.77	2.77487e+07	1028.59	1.52859e+06	25.2702
Aicardi-Goutieres syndrome 3	RNASEH2C	0.0003	1	6	348.893	1.02781e+07	139.557	1.52859e+06	25.2702
Retinitis pigmentosa 2	RP2	0.000267	33	65	5435.82	3.99097e+07	4149.83	5095.28	0.0842341
Leber congenital amaurosis 2	RPE65	2e-05	<1y	65y	63.906	3.39599e+06	40.173	101906	1.68468
RPGRIP1L-related disorders (including Joubert syndrome 7, COACH syndrome and Meckel syndrome 5)	RPGRIP1L	1e-05	<1y	<1 y	12.019	206001	7.692	50952.8	0.842341
X-linked juvenile retinoschisis	RS1	4e-05	5y	65y	127.813	1.70593e+06	71.575	203811	3.36937
RTEL-1-related disorders (including dyskeratosis congenita)	RTEL1	1e-06	<1y	40y	3.172	19720.3	2.987	5095.28	0.0842341
Muscular dystrophy-dystroglycanopathy	RXYLT1	1e-06	0	1	0.314774	11473.9	0.0557149	5095.28	0.0842341
RYR1-related conditions	RYR1	3.6e-05	5	65	115.031	2.209e+06	77.0929	183430	3.03243
Autosomal recessive spastic ataxia of Charlevoix-Saguenay (ARSACS)	SACS	0.000517598	3y	65y	1653.89	9.55076e+06	1585.2	2.63731e+06	43.5995
SAMD9-related conditions	SAMD9	1e-06	1	5	0.0451005	1693.9	0.0215581	5095.28	0.0842341
Aicardi-Goutieres syndrome (SAMHD1-related)	SAMHD1	1e-06	0	5y	0.835	26269	0.1219	5095.28	0.0842341
Cardioencephalomyopathy	SCO2	1e-06	0.5	6	0.368322	4754.68	0.283608	5095.28	0.0842341
Congenital dyserythropoietic anemia type II	SEC23B	1e-06	1	52	0.0451005	1693.9	0.0215581	5095.28	0.0842341
Pontocerebellar hypoplasia (SEPSECS-related)	SEPSECS	5e-06	0	2y	2.439	76751.9	0.3562	25476.4	0.421171
Alpha-1 antitrypsin deficiency	SERPINA1	1e-05	20y	65y	31.953	656610	23.645	50952.8	0.842341
Limb-girdle muscular dystrophy type 2D	SGCA	1.49691e-06	3y	65y	4.783	39018.9	3.784	7627.18	0.126091
Limb-girdle muscular dystrophy type 2E	SGCB	4.27363e-07	4y	65y	1.366	11570.8	1.05	2177.54	0.0359986
Limb-girdle muscular dystrophy type 2	SGCD	5e-05	4.5-32	65	159.766	1.09084e+06	153.373	254764	4.21171
Limb-girdle muscular dystrophy type 2C	SGCG	8.0175e-07	<1y	65y	2.562	20898.7	2.027	4085.14	0.0675347
Mucopolysaccharidosis type IIIA (Sanfilippo A syndrome)	SGSH	1e-05	4y	15y	17.4634	698446	11.665	50952.8	0.842341
Trichohepatoenteric syndrome	SKIV2L	1e-06	1	81	2.89167	26143.5	2.19767	5095.28	0.0842341
Bartter syndrome type 1	SLC12A1	1e-06	0	65	2.90187	10318.9	2.46659	5095.28	0.0842341
Gitelman syndrome (SLC12A3-related)	SLC12A3	2.5e-05	6y	65y	72.547	270695	61.493	127382	2.10585
Andermann syndrome - Agenesis of the corpus callosum with peripheral neuropathy, 218000 (3)	SLC12A6	1e-06	0	30y	2.154	66940.5	1.806	5095.28	0.0842341
Sialic acid storage disorders	SLC17A5	1e-05	0	<1y	6.689	747521	4.468	50952.8	0.842341
Thiamine-responsive megaloblastic anemia	SLC19A2	1e-06	3	81	0.0451005	1693.9	0.0215581	5095.28	0.0842341
Biotin-responsive basal ganglia disease	SLC19A3	1e-06	0	81	1.489	38851.4	-0.0852051	5095.28	0.0842341
Spastic tetraplegia, thin corpus callosum, and progressive microcephaly	SLC1A4	1e-06	1	65	1.489	38851.4	-0.0852051	5095.28	0.0842341
Primary carnitine deficiency	SLC22A5	1e-05	0	0	32.166	952138	24.446	50952.8	0.842341
Citrin deficiency	SLC25A13	0.000229568	0	0	596.314	6.40914e+06	453.199	1.16972e+06	19.3375
Hyperornithinemia-hyperammonemia-homocitrullinuria (HHH) syndrome	SLC25A15	1e-05	0	65y	32.166	1.13765e+06	17.374	50952.8	0.842341
Carnitine-acylcarnitine translocase deficiency	SLC25A20	1e-06	0	1	0.312548	46023.2	0.258562	5095.28	0.0842341
SLC26A2-related disorders (including diatrophic dysplasia, atelosteogenesis type 2, achondrogenesis type 1B/multiple metaphyseal dysplasia)	SLC26A2	2e-06	0	0	0.63	3134.02	0.397	10190.6	0.168468
Congenital secretory chloride diarrhea	SLC26A3	7.6e-05	0	1	13.6838	6.38489e+07	2.42204	387242	6.40179
Pendred syndrome	SLC26A4	0.0001	1y	81y	1577.42	9.10251e+06	732.355	509528	8.42341
Ichthyosis prematurity syndrome	SLC27A4	1e-06	0	65	3.19531	26481.7	2.19385	5095.28	0.0842341
SLC35A3-related disorder	SLC35A3	1e-06	0	<1y	0.315	9903.47	0.046	5095.28	0.0842341
Glycogen storage disease type Ib	SLC37A4	1e-05	0	<1y	32.166	1.10926e+06	24.446	50952.8	0.842341
Foveal hypoplasia	SLC38A8	1e-06	6	65	20.3589	148537	12.2817	254764	4.21171
Acrodermatitis Enteropathica	SLC39A4	2e-06	0	65y	3.915	516843	2.737	10190.6	0.168468
Oculocutaneous albinism type 4	SLC45A2	5e-05	1	65	1017.94	8.09595e+06	570.049	254764	4.21171
Corneal dystrophy and perceptive deafness	SLC4A11	1.81818e-05	11y	81y	286.804	1.655e+06	198.105	92641.5	1.53153
Thyroid dyshormonogenesis	SLC5A5	1e-06	0	81	73.1916	555915	69.7677	5095.28	0.0842341
X-linked creatine transporter deficiency	SLC6A8	1e-05	<1y	65y	32.166	3.36135e+06	22.718	50952.8	0.842341
Lysinuric protein intolerance	SLC7A7	1e-05	<1y	65y	12.127	62313.7	10.181	50952.8	0.842341
SMA	SMA	0.0001	0-2y	65y	38.0396	1.18685e+07	4.37455	268660	4.44144
Schimke immuno-osseous dysplasia	SMARCAL1 (SIOD, OMIM 242900)	1e-06	10 y	12 y	1.212	8328.65	0.74	5095.28	0.0842341
Niemann-Pick disease type A B	SMPD1	2e-05	<1y	3y	19.9545	1.0711e+06	12.591	101906	1.68468
Cerebral dysgenesis, neuropathy, ichthyosis, and keratoderma	SNAP29	1e-06	1	6	8.72233	256952	3.48893	5095.28	0.0842341
SPG11-related conditions	SPG11	1e-06	1.0-31.0	65	1.489	38851.4	-0.0852051	5095.28	0.0842341
Sepiapterin reductase deficiency	SPR	1e-06	1	81	3.19531	61361.2	2.14147	5095.28	0.0842341
Steroid 5-alpha-reductase deficiency	SRD5A2	1e-06	12	81	0.282542	1928.94	0.251462	5095.28	0.0842341
GM3 synthase deficiency	ST3GAL5	1e-06	1	23.5	2.17246	47586.8	0.384526	5095.28	0.0842341
Lipoid congenital adrenal hyperplasia (STAR-related)	STAR	1e-06	0	<1 y	0.315	4054.56	0.147	5095.28	0.0842341
Familial hemophagocytic lymphohistiocytosis type 4	STX11	1e-06	5	5	0.834938	177312	0.417469	5095.28	0.0842341
Familial hemophagocytic lymphohistiocytosis type 5	STXBP2	1e-06	5	5	8.72233	256952	3.48893	5095.28	0.0842341
Multiple sulfatase deficiency	SUMF1	1e-06	<1y	3y	0.315	53270.4	0.056	5095.28	0.0842341
Sulfite oxidase deficiency	SUOX	1e-06	0	2	0.152006	12766	0.0269051	5095.28	0.0842341
SURF1-related conditions	SURF1	1e-06	1	5	0.120267	16010.9	0.0212873	5095.28	0.0842341
Nonsyndromic deafness	SYNE4	1e-06	3	81	15.6301	110220	11.0256	5095.28	0.0842341
Metabolic crises with rhabdomyolysis, cardiac arrhythmias and neurodegeneration	TANGO2	1e-06	2	65	4.56256	92495.6	-0.715817	5095.28	0.0842341
Tyrosinemia type II	TAT	1e-06	0	20y	1.18	58463.1	0.812	5095.28	0.0842341
Barth syndrome	TAZ	2e-06	5	81	3.76563	146115	0.650336	10190.6	0.168468
Progressive early-onset encepahlopathy with brain atrophy and thin corpus callosum (PEBAT)	TBCD	1e-06	0	20	1.1635	15634.8	-0.0269054	5095.28	0.0842341
TBCE-related conditions	TBCE	1e-06	0	2	0.0506687	5396.34	0.0338467	5095.28	0.0842341
Osteopetrosis (TCIRG1-related)	TCIRG1	4e-06	0	10y	4.851	30641.6	3.061	20381.1	0.336937
Transcobalamin II deficiency	TCN2	1e-06	0	2	0.834938	177312	0.417469	5095.28	0.0842341
Spastic paraplegia type 49	TECPR2	1e-06	5y	50y	3.1955	74255.9	2.4495	5095.28	0.0842341
Dyskeratosis congenita spectrum disorders	TERT	5e-06	6	40	13.4172	94244.9	10.7614	5095.28	0.0842341
Atransferrinemia	TF	1e-06	6	81	0.0451005	1693.9	0.0215581	5095.28	0.0842341
Hereditary hemochromatosis (TFR2-related)	TFR2	1e-05	50y	65y	26.613	1.71891e+06	21.6907	50952.8	0.842341
Thyroid dyshormonogenesis	TG	1e-06	1	81	0.0506687	5396.34	0.0338467	5095.28	0.0842341
Congential Ichthyosis	TGM1	5e-05	0	65y	159.766	292325	110.893	254764	4.21171
Tyrosine hydroxylase deficiency	TH	1e-06	0	<1y	2.154	71418.2	1.865	5095.28	0.0842341
Mitochondrial DNA depletion syndrome-2	TK2	1e-06	2	6	0.120267	16010.9	0.0212873	5095.28	0.0842341
Nonsyndromic deafness	TMC1	1e-06	16	81	15.7742	110278	11.8193	5095.28	0.0842341
TMEM216-related disorders (including Joubert syndrome 2 and Meckel syndrome 2)	TMEM216	1e-06	0	0	1.002	46341.8	0.224	5095.28	0.0842341
TMEM67-related conditions	TMEM67	1e-06	0	13	1.16298	28079.2	0.921472	5095.28	0.0842341
Nonsyndromic deafness	TMPRSS3	1e-06	6	81	15.7742	111013	11.2838	5095.28	0.0842341
Thyroid dyshormonogenesis	TPO	1e-06	1	81	0.0506687	5396.34	0.0338467	5095.28	0.0842341
Neuronal ceroid-lipofuscinosis (TPP1-related)	TPP1	1.72031e-06	3y	15y	2.585	80980.8	0.377	8765.47	0.144909
TREX1-related conditions	TREX1	7.5e-05	1	2	15.5386	506466	2.75033	382146	6.31756
TRIM32-related conditions	TRIM32	1e-06	5	65	2.90187	10318.9	2.46659	5095.28	0.0842341
Mulibrey nanism	TRIM37	2.7e-05	1	65	40.2031	731204	-7.22868	137573	2.27432
Transient infantile liver failure (TRMU-related)	TRMU	1e-06	0	<1 y	0.315	22125.3	0.239	5095.28	0.0842341
Pontocerebellar hypoplasia	TSEN54	1e-06	0	10	8.72233	256952	3.48893	5095.28	0.0842341
Combined oxidative phosphorylation deficiency (TSFM-related)	TSFM	1e-05	0	18y	16.53	622622	15.099	50952.8	0.842341
Congenital hypothyroidism	TSHB	1e-06	1	81	3.19531	61361.2	2.14147	5095.28	0.0842341
TSHR-related conditions	TSHR	8e-06	1	81	195.178	1.48244e+06	186.047	40762.3	0.673873
Trichohepatoenteric syndrome	TTC37	1e-06	0	65	0.986671	233227	0.75038	5095.28	0.0842341
Ataxia with vitamin E deficiency	TTPA	1e-06	40y	65y	3.195	17716.7	3.067	5095.28	0.0842341
TULP1-related conditions	TULP1	1e-06	0	65	20.3589	161919	11.401	5095.28	0.0842341
Mitochondrial neurogastrointestinal encephalopathy (MNGIE) disease	TYMP	1e-05	10y	10y	12.127	67325.5	11.431	50952.8	0.842341
Oculocutaneous albinism types 1A and 1B	TYR	5e-05	0	81	1219.86	1.04279e+07	683.122	35667	0.589639
Oculocutaneous albinism types 1A and 1B	TYR	5e-05	0	81	1219.86	1.04279e+07	683.122	35667	0.589639
Oculocutaneous albinism type 3	TYRP1	5e-05	1	81	1219.86	1.04279e+07	683.122	35667	0.589639
Johanson-Blizzard syndrome	UBR1	4e-06	1	6	1.4932	46407	0.218	20381.1	0.336937
Familial hemophagocytic lymphohistiocytosis type 3	UNC13D	1e-05	1	2	1.59885	47939.2	0.233433	50952.8	0.842341
Usher syndrome type IC/USH1C-related disorders	USH1C	1e-05	2.5y	65 y	26.6277	314943	14.9115	50952.8	0.842341
Usher syndrome type IIA/USH2A-related disorders	USH2A	1e-05	0	65 y	26.6277	314943	14.9115	50952.8	0.842341
Vitamin D-dependent rickets type 2A	VDR	1e-06	0.5	3	0.180359	25615.3	0.0817395	5095.28	0.0842341
Cerebellar ataxia, intellectual disability, and dysequilibrium syndrome 1	VLDLR	1e-06	0	81	1.489	38851.4	-0.0852051	5095.28	0.0842341
Hypomyelinating leukodystrophy-12	VPS11	1e-06	1	65	1.489	38851.4	-0.0852051	5095.28	0.0842341
Chorea-acanthocytosis	VPS13A	1e-06	30y	40y	2.497	13944.2	2.396	5095.28	0.0842341
Cohen syndrome	VPS13B	4e-06	<1y	<65 y	12.781	443842	2.262	20381.1	0.336937
Severe congenital neutropenia (VPS45-related)	VPS45	1e-05	0	<1 y	3.148	701436	1.574	50952.8	0.842341
Pontocerebellar hypoplasia type 2E	VPS53	1e-06	1	65	1.489	38851.4	-0.0852051	5095.28	0.0842341
Pontocerebellar hypoplasia (VRK1-related)	VRK1	1e-06	0	5y	0.835	26269	0.1219	5095.28	0.0842341
Microphthalmia/clinical anophthalmia (VSX2-related)	VSX2	0.00025	0	65y	798.828	1.06621e+07	447.344	1.27382e+06	21.0585
WAS-related conditions	WAS	1e-06	1	36	1.57355	68842.2	0.928397	5095.28	0.0842341
Progressive pseudorheumatoid dysplasia	WISP3	5e-06	5.5	81	17.9189	131700	15.6615	5095.28	0.0842341
WNT10A-related disorders (including odonto-onycho-dermal dysplasia and Schopf-Schulz-Passarge syndrome)--- RARE (NORD)	WNT10A	1e-06	<1y	45y	1.957	59050.8	0.887	5095.28	0.0842341
Werner syndrome	WRN	9e-06	21	54	138.477	863406	101.442	45857.6	0.758107
Xeroderma pigmentosum complementation group A	XPA	1e-06	0	12y	1.2125	10544.4	0.844	5095.28	0.0842341
Xeroderma pigmentosum complementation group C	XPC	1e-06	0	12y	1.2125	10544.4	0.844	5095.28	0.0842341
Immunodeficiency-centromeric instability-facial anomalies syndrome 2	ZBTB24	1e-06	0	6	0.834938	177312	0.417469	5095.28	0.0842341
Spastic paraplegia type 15	ZFYVE26	1e-06	5y	65y	3.1955	74255.9	2.4495	5095.28	0.0842341
Brittle cornea syndrome	ZNF469	1e-06	1	65	20.3589	161919	11.401	224192	3.7063
